# Supplementary material for: Evolution of the germline mutation rate across vertebrates
Source: Nature. 2023 Mar 1;615(7951):285–91. doi: 10.1038/s41586-023-05752-y (PMC9995274; doi:10.1038/s41586-023-05752-y)
Supplement: Supplementary file 5 — This file contains Supplementary Tables 1–9. [file 41586_2023_5752_MOESM5_ESM.xlsx]

## Sheet: Supplementary Table 1
Supplementary Table 1 - Information for each sample. Species names, sample label, material type, sample providers and the date of collection.
Species	Common name	Label	Sample type	From blood/tissue bank or fresh	Provided by	Organism	Country	Date of data collection
Ailurus fulgens	Red panda	r_panda_1	Whole blood	Bank	Mads Frost Bertelsen	Copenhagen zoo	Denmark	2017-11-01
Ailurus fulgens	Red panda	r_panda_2	Whole blood	Bank	Mads Frost Bertelsen	Copenhagen zoo	Denmark	2017-11-01
Ailurus fulgens	Red panda	r_panda_3a	Whole blood	Bank	Mads Frost Bertelsen	Copenhagen zoo	Denmark	2017-11-01
Ailurus fulgens	Red panda	r_panda_3b	Whole blood	Bank	Mads Frost Bertelsen	Copenhagen zoo	Denmark	2017-11-01
Amphiprion ocellaris	Common clown fish	nemo_1	Tissue - fins	Fresh	Nis Lauterbach	Tivoli aquarium	Denmark	2018-01-16
Amphiprion ocellaris	Common clown fish	nemo_2	Tissue - fins	Fresh	Nis Lauterbach	Tivoli aquarium	Denmark	2018-01-16
Amphiprion ocellaris	Common clown fish	nemo_3a	Tissue - larvae	Fresh	Nis Lauterbach	Tivoli aquarium	Denmark	2018-01-16
Amphiprion ocellaris	Common clown fish	nemo_3b	Tissue - larvae	Fresh	Nis Lauterbach	Tivoli aquarium	Denmark	2018-01-16
Aptenodytes forsteri	Emperor penguin	em.peng_1	Whole blood	Fresh	Judy St. Leger	SeaWorld	USA	2018-05-28
Aptenodytes forsteri	Emperor penguin	em.peng_2	Whole blood	Fresh	Judy St. Leger	SeaWorld	USA	2018-05-28
Aptenodytes forsteri	Emperor penguin	em.peng_3	Whole blood	Fresh	Judy St. Leger	SeaWorld	USA	2018-05-28
Ara glaucogularis	Blue-throated macaw	macaw_1	Whole blood	Fresh	Benoit Quintard	Muhouse zoo	France	2018-01-17
Ara glaucogularis	Blue-throated macaw	macaw_2	Whole blood	Fresh	Benoit Quintard	Muhouse zoo	France	2018-01-17
Ara glaucogularis	Blue-throated macaw	macaw_3	Whole blood	Fresh	Benoit Quintard	Muhouse zoo	France	2018-01-17
Arctocephalus gazella	Antarctic fur seal	seal_1b	DNA	Bank	Joseph Hoffman	Bielefeld university	Germany	2018-07-10
Arctocephalus gazella	Antarctic fur seal	seal_1c	DNA	Bank	Joseph Hoffman	Bielefeld university	Germany	2018-07-10
Arctocephalus gazella	Antarctic fur seal	seal_1e	DNA	Bank	Joseph Hoffman	Bielefeld university	Germany	2018-07-10
Arctocephalus gazella	Antarctic fur seal	seal_1f	DNA	Bank	Joseph Hoffman	Bielefeld university	Germany	2018-07-10
Arctocephalus gazella	Antarctic fur seal	seal_2a	DNA	Bank	Joseph Hoffman	Bielefeld university	Germany	2018-07-10
Arctocephalus gazella	Antarctic fur seal	seal_2c	DNA	Bank	Joseph Hoffman	Bielefeld university	Germany	2018-07-10
Arctocephalus gazella	Antarctic fur seal	seal_2e	DNA	Bank	Joseph Hoffman	Bielefeld university	Germany	2018-07-10
Arctocephalus gazella	Antarctic fur seal	seal_3b	DNA	Bank	Joseph Hoffman	Bielefeld university	Germany	2018-07-10
Arctocephalus gazella	Antarctic fur seal	seal_3c	DNA	Bank	Joseph Hoffman	Bielefeld university	Germany	2018-07-10
Arctocephalus gazella	Antarctic fur seal	seal_3e	DNA	Bank	Joseph Hoffman	Bielefeld university	Germany	2018-07-10
Arctocephalus gazella	Antarctic fur seal	seal_3f	DNA	Bank	Joseph Hoffman	Bielefeld university	Germany	2018-07-10
Betta splendens	Siamese fighting fish	betta_1	Tissue - fins	Fresh	Manuel Nagel	Copenhagen university	Denmark	2018-09-13
Betta splendens	Siamese fighting fish	betta_2	Tissue - fins	Fresh	Manuel Nagel	Copenhagen university	Denmark	2018-09-13
Betta splendens	Siamese fighting fish	betta_3a	Tissue - fins	Fresh	Manuel Nagel	Copenhagen university	Denmark	2018-09-13
Betta splendens	Siamese fighting fish	betta_3b	Tissue - fins	Fresh	Manuel Nagel	Copenhagen university	Denmark	2018-09-13
Betta splendens	Siamese fighting fish	betta_3c	Tissue - fins	Fresh	Manuel Nagel	Copenhagen university	Denmark	2018-09-13
Bubo scandiacus	Snowy owl	owl_1	Whole blood	Fresh	Benoit Quintard	Muhouse zoo	France	2018-01-17
Bubo scandiacus	Snowy owl	owl_2	Whole blood	Fresh	Benoit Quintard	Muhouse zoo	France	2018-01-17
Bubo scandiacus	Snowy owl	owl_3	Whole blood	Fresh	Benoit Quintard	Muhouse zoo	France	2018-01-17
Canis lupus familiaris	Dog (German shepherd)	dog_1	DNA	Bank	Merete Fredholm	Copenhagen university	Denmark	2017-12-19
Canis lupus familiaris	Dog (German shepherd)	dog_2	DNA	Bank	Merete Fredholm	Copenhagen university	Denmark	2017-12-19
Canis lupus familiaris	Dog (German shepherd)	dog_3a	DNA	Bank	Merete Fredholm	Copenhagen university	Denmark	2017-12-19
Canis lupus familiaris	Dog (German shepherd)	dog_3b	DNA	Bank	Merete Fredholm	Copenhagen university	Denmark	2017-12-19
Canis lupus familiaris	Dog (German shepherd)	dog_3c	DNA	Bank	Merete Fredholm	Copenhagen university	Denmark	2017-12-19
Canis lupus familiaris	Dog (German shepherd)	dog_3d	DNA	Bank	Merete Fredholm	Copenhagen university	Denmark	2017-12-19
Capra hircus	Goat	goat_1	Whole blood	Fresh	Anais Girard	Ferme du Bregalon	France	2017-12-04
Capra hircus	Goat	goat_2a	Whole blood	Fresh	Anais Girard	Ferme du Bregalon	France	2017-12-04
Capra hircus	Goat	goat_2c	Whole blood	Fresh	Anais Girard	Ferme du Bregalon	France	2017-12-04
Capra hircus	Goat	goat_3a	Whole blood	Fresh	Anais Girard	Ferme du Bregalon	France	2017-12-04
Capra hircus	Goat	goat_3c.1	Whole blood	Fresh	Anais Girard	Ferme du Bregalon	France	2017-12-04
Capra hircus	Goat	goat_3c.2	Whole blood	Fresh	Anais Girard	Ferme du Bregalon	France	2017-12-04
Cavia aperea	Guinea pig	B.g.pig_1a	Tissue	Fresh	Joseph Hoffman	Bielefeld university	Germany	2018-03-22
Cavia aperea	Guinea pig	B.g.pig_1b	Tissue	Fresh	Joseph Hoffman	Bielefeld university	Germany	2018-03-22
Cavia aperea	Guinea pig	B.g.pig_1c	Tissue	Fresh	Joseph Hoffman	Bielefeld university	Germany	2018-03-22
Cavia aperea	Guinea pig	B.g.pig_2a	Tissue	Fresh	Joseph Hoffman	Bielefeld university	Germany	2018-03-22
Cavia aperea	Guinea pig	B.g.pig_2b	Tissue	Fresh	Joseph Hoffman	Bielefeld university	Germany	2018-03-22
Cavia aperea	Guinea pig	B.g.pig_2c	Tissue	Fresh	Joseph Hoffman	Bielefeld university	Germany	2018-03-22
Cavia aperea	Guinea pig	B.g.pig_3a.1	Tissue	Fresh	Joseph Hoffman	Bielefeld university	Germany	2018-03-22
Cavia aperea	Guinea pig	B.g.pig_3a.2	Tissue	Fresh	Joseph Hoffman	Bielefeld university	Germany	2018-03-22
Cavia aperea	Guinea pig	B.g.pig_3b.1	Tissue	Fresh	Joseph Hoffman	Bielefeld university	Germany	2018-03-22
Cavia aperea	Guinea pig	B.g.pig_3b.2	Tissue	Fresh	Joseph Hoffman	Bielefeld university	Germany	2018-03-22
Cavia aperea	Guinea pig	B.g.pig_3c.1	Tissue	Fresh	Joseph Hoffman	Bielefeld university	Germany	2018-03-22
Cavia aperea	Guinea pig	B.g.pig_3c.2	Tissue	Fresh	Joseph Hoffman	Bielefeld university	Germany	2018-03-22
Ceratotherium simum simum	Southern White Rhinoceros	rhino_1	Whole blood	Bank	Mads Frost Bertelsen	Copenhagen zoo	Denmark	2017-11-01
Ceratotherium simum simum	Southern White Rhinoceros	rhino_2	Whole blood	Bank	Mads Frost Bertelsen	Copenhagen zoo	Denmark	2017-11-01
Ceratotherium simum simum	Southern White Rhinoceros	rhino_3	Whole blood	Bank	Mads Frost Bertelsen	Copenhagen zoo	Denmark	2017-11-01
Cervus elaphus yarkandensis	Red deer	red.d_1	Whole blood	Fresh	Zhipeng Li	College of Animal Science and Technology, Jilin Agricultural University	China	2018-01-28
Cervus elaphus yarkandensis	Red deer	red.d_2	Whole blood	Fresh	Zhipeng Li	College of Animal Science and Technology, Jilin Agricultural University	China	2018-01-28
Cervus elaphus yarkandensis	Red deer	red.d_3	Whole blood	Fresh	Zhipeng Li	College of Animal Science and Technology, Jilin Agricultural University	China	2018-01-28
Cervus nippon	Cervus nippon	sika_1	Whole blood	Fresh	Zhipeng Li	College of Animal Science and Technology, Jilin Agricultural University	China	2018-09-06
Cervus nippon	Cervus nippon	sika_2	Whole blood	Fresh	Zhipeng Li	College of Animal Science and Technology, Jilin Agricultural University	China	2018-09-06
Cervus nippon	Cervus nippon	sika_3	Whole blood	Fresh	Zhipeng Li	College of Animal Science and Technology, Jilin Agricultural University	China	2018-09-06
Chauna torquata	Southern screamer	scream_1	Whole blood	Fresh	Benoit Quintard	Muhouse zoo	France	2018-01-17
Chauna torquata	Southern screamer	scream_2	Whole blood	Fresh	Benoit Quintard	Muhouse zoo	France	2018-01-17
Chauna torquata	Southern screamer	scream_3	Whole blood	Fresh	Benoit Quintard	Muhouse zoo	France	2018-01-17
Chrysemys picta	Painted turtle	turtle_1b	Whole blood	Fresh	Jessica Judson and Fredric Janzen	Iowa state university	USA	2018-11-20
Chrysemys picta	Painted turtle	turtle_1c	Whole blood	Fresh	Jessica Judson and Fredric Janzen	Iowa state university	USA	2018-11-20
Chrysemys picta	Painted turtle	turtle_1d	Whole blood	Fresh	Jessica Judson and Fredric Janzen	Iowa state university	USA	2018-11-20
Chrysemys picta	Painted turtle	turtle_2b	Whole blood	Fresh	Jessica Judson and Fredric Janzen	Iowa state university	USA	2018-11-20
Chrysemys picta	Painted turtle	turtle_2c	Whole blood	Fresh	Jessica Judson and Fredric Janzen	Iowa state university	USA	2018-11-20
Chrysemys picta	Painted turtle	turtle_2d	Whole blood	Fresh	Jessica Judson and Fredric Janzen	Iowa state university	USA	2018-11-20
Chrysemys picta	Painted turtle	turtle_3b1	Tissue - skin	Fresh	Jessica Judson and Fredric Janzen	Iowa state university	USA	2018-11-20
Chrysemys picta	Painted turtle	turtle_3b2	Tissue - skin	Fresh	Jessica Judson and Fredric Janzen	Iowa state university	USA	2018-11-20
Chrysemys picta	Painted turtle	turtle_3b3	Tissue - skin	Fresh	Jessica Judson and Fredric Janzen	Iowa state university	USA	2018-11-20
Chrysemys picta	Painted turtle	turtle_3c1	Tissue - skin	Fresh	Jessica Judson and Fredric Janzen	Iowa state university	USA	2018-11-20
Chrysemys picta	Painted turtle	turtle_3c2	Tissue - skin	Fresh	Jessica Judson and Fredric Janzen	Iowa state university	USA	2018-11-20
Chrysemys picta	Painted turtle	turtle_3c3	Tissue - skin	Fresh	Jessica Judson and Fredric Janzen	Iowa state university	USA	2018-11-20
Chrysemys picta	Painted turtle	turtle_3d1	Tissue - skin	Fresh	Jessica Judson and Fredric Janzen	Iowa state university	USA	2018-11-20
Chrysemys picta	Painted turtle	turtle_3d2	Tissue - skin	Fresh	Jessica Judson and Fredric Janzen	Iowa state university	USA	2018-11-20
Chrysemys picta	Painted turtle	turtle_3d3	Tissue - skin	Fresh	Jessica Judson and Fredric Janzen	Iowa state university	USA	2018-11-20
Coleonyx brevis	Texas banded gecko	tex.gek_1	DNA	Fresh	Tony Gamble	Marquette University	USA	2018-01-04
Coleonyx brevis	Texas banded gecko	tex.gek_2	DNA	Fresh	Tony Gamble	Marquette University	USA	2018-01-04
Coleonyx brevis	Texas banded gecko	tex.gek_3	DNA	Fresh	Tony Gamble	Marquette University	USA	2018-01-04
Coturnix japonica	Quail	quails_1a	Whole blood	Fresh	Joseph Hoffman	Bielefeld university	Germany	2018-03-22
Coturnix japonica	Quail	quails_1b	Whole blood	Fresh	Joseph Hoffman	Bielefeld university	Germany	2018-03-22
Coturnix japonica	Quail	quails_2a	Whole blood	Fresh	Joseph Hoffman	Bielefeld university	Germany	2018-03-22
Coturnix japonica	Quail	quails_2b	Whole blood	Fresh	Joseph Hoffman	Bielefeld university	Germany	2018-03-22
Coturnix japonica	Quail	quails_3a	Tissue - embryo	Fresh	Joseph Hoffman	Bielefeld university	Germany	2018-03-22
Coturnix japonica	Quail	quails_3b	Tissue - embryo	Fresh	Joseph Hoffman	Bielefeld university	Germany	2018-03-22
Coturnix japonica	Quail	quails_3c	Tissue - embryo	Fresh	Joseph Hoffman	Bielefeld university	Germany	2018-03-22
Coturnix japonica	Quail	quails_3d	Tissue - embryo	Fresh	Joseph Hoffman	Bielefeld university	Germany	2018-03-22
Coturnix japonica	Quail	quails_3e	Tissue - embryo	Fresh	Joseph Hoffman	Bielefeld university	Germany	2018-03-22
Coturnix japonica	Quail	quails_3f	Tissue - embryo	Fresh	Joseph Hoffman	Bielefeld university	Germany	2018-03-22
Coturnix japonica	Quail	quails_3g	Tissue - embryo	Fresh	Joseph Hoffman	Bielefeld university	Germany	2018-03-22
Coturnix japonica	Quail	quails_3h	Tissue - embryo	Fresh	Joseph Hoffman	Bielefeld university	Germany	2018-03-22
Coturnix japonica	Quail	quails_3i	Tissue - embryo	Fresh	Joseph Hoffman	Bielefeld university	Germany	2018-03-22
Coturnix japonica	Quail	quails_3j	Tissue - embryo	Fresh	Joseph Hoffman	Bielefeld university	Germany	2018-03-22
Cyanistes caeruleus	Blue tit	b.tits_1a	DNA		Joseph Hoffman	Bielefeld university	Germany	2018-03-22
Cyanistes caeruleus	Blue tit	b.tits_1b	DNA		Joseph Hoffman	Bielefeld university	Germany	2018-03-22
Cyanistes caeruleus	Blue tit	b.tits_1c	DNA		Joseph Hoffman	Bielefeld university	Germany	2018-03-22
Cyanistes caeruleus	Blue tit	b.tits_2a	DNA		Joseph Hoffman	Bielefeld university	Germany	2018-03-22
Cyanistes caeruleus	Blue tit	b.tits_2b	DNA		Joseph Hoffman	Bielefeld university	Germany	2018-03-22
Cyanistes caeruleus	Blue tit	b.tits_2c	DNA		Joseph Hoffman	Bielefeld university	Germany	2018-03-22
Cyanistes caeruleus	Blue tit	b.tits_3a	DNA		Joseph Hoffman	Bielefeld university	Germany	2018-03-22
Cyanistes caeruleus	Blue tit	b.tits_3b	DNA		Joseph Hoffman	Bielefeld university	Germany	2018-03-22
Cyanistes caeruleus	Blue tit	b.tits_3c	DNA		Joseph Hoffman	Bielefeld university	Germany	2018-03-22
Cynoglossus semilaevis	Tongue sole	sole_1	Tissue - fins	Fresh	Changwei Shao	Yellow Sea Fisheries Research Institute	China	2018-08-10
Cynoglossus semilaevis	Tongue sole	sole_2	Tissue - fins	Fresh	Changwei Shao	Yellow Sea Fisheries Research Institute	China	2018-08-10
Cynoglossus semilaevis	Tongue sole	sole_3a	Tissue - fins	Fresh	Changwei Shao	Yellow Sea Fisheries Research Institute	China	2018-08-10
Cynoglossus semilaevis	Tongue sole	sole_3b	Tissue - fins	Fresh	Changwei Shao	Yellow Sea Fisheries Research Institute	China	2018-08-10
Cynoglossus semilaevis	Tongue sole	sole_3c	Tissue - fins	Fresh	Changwei Shao	Yellow Sea Fisheries Research Institute	China	2018-08-10
Cyprinus carpio	Common carp	carp_1	Tissue - fins	Fresh	Changwei Shao	Yellow Sea Fisheries Research Institute	China	2018-08-10
Cyprinus carpio	Common carp	carp_2	Tissue - fins	Fresh	Changwei Shao	Yellow Sea Fisheries Research Institute	China	2018-08-10
Cyprinus carpio	Common carp	carp_3	Tissue - larvae	Fresh	Changwei Shao	Yellow Sea Fisheries Research Institute	China	2018-08-10
Eublepharis macularius	Leopard gecko	leo.gek_1	DNA	Fresh	Tony Gamble	Marquette University	USA	2018-01-04
Eublepharis macularius	Leopard gecko	leo.gek_2	DNA	Fresh	Tony Gamble	Marquette University	USA	2018-01-04
Eublepharis macularius	Leopard gecko	leo.gek_3	DNA	Fresh	Tony Gamble	Marquette University	USA	2018-01-04
Felis catus	Domestic cat	cat_1	DNA		Shu-Jin Luo	Peking University	China	2017-11-15
Felis catus	Domestic cat	cat_2	DNA		Shu-Jin Luo	Peking University	China	2017-11-15
Felis catus	Domestic cat	cat_3	DNA		Shu-Jin Luo	Peking University	China	2017-11-15
Fukomys damarensis	Damaran mole rat	mole.rat_1	Whole blood	Fresh	Philippe Vullioud	University of Cambridge	UK	2018-08-16
Fukomys damarensis	Damaran mole rat	mole.rat_2	Whole blood	Fresh	Philippe Vullioud	University of Cambridge	UK	2018-08-16
Fukomys damarensis	Damaran mole rat	mole.rat_3a	Whole blood	Fresh	Philippe Vullioud	University of Cambridge	UK	2018-08-16
Fukomys damarensis	Damaran mole rat	mole.rat_3b	Whole blood	Fresh	Philippe Vullioud	University of Cambridge	UK	2018-08-16
Fukomys damarensis	Damaran mole rat	mole.rat_3c	Whole blood	Fresh	Philippe Vullioud	University of Cambridge	UK	2018-08-16
Fukomys damarensis	Damaran mole rat	mole.rat_3d	Whole blood	Fresh	Philippe Vullioud	University of Cambridge	UK	2018-08-16
Gallus gallus domesticus	Chicken	chicken_1	Whole blood	Fresh	Benoit Quintard	Muhouse zoo	France	2018-07-10
Gallus gallus domesticus	Chicken	chicken_2	Whole blood	Fresh	Benoit Quintard	Muhouse zoo	France	2018-07-10
Gallus gallus domesticus	Chicken	chicken_3	Whole blood	Fresh	Benoit Quintard	Muhouse zoo	France	2018-07-10
Giraffa camelopardalis	Giraffe	giraf_1	Whole blood	Bank	Mads Frost Bertelsen	Copenhagen zoo	Denmark	2018-01-18
Giraffa camelopardalis	Giraffe	giraf_2	Whole blood	Bank	Mads Frost Bertelsen	Copenhagen zoo	Denmark	2018-01-18
Giraffa camelopardalis	Giraffe	giraf_3	Whole blood	Bank	Mads Frost Bertelsen	Copenhagen zoo	Denmark	2018-01-18
Gyps fulvus	Griffon vulture	vultur_1	Whole blood	Fresh	Benoit Quintard	Muhouse zoo	France	2018-01-17
Gyps fulvus	Griffon vulture	vultur_2	Whole blood	Fresh	Benoit Quintard	Muhouse zoo	France	2018-01-17
Gyps fulvus	Griffon vulture	vultur_3	Whole blood	Fresh	Benoit Quintard	Muhouse zoo	France	2018-01-17
Hippopotamus amphibius	Hippopotamus	hippo_1	Tissue - liver	Bank	Mads Frost Bertelsen	Copenhagen zoo	Denmark	2017-11-01
Hippopotamus amphibius	Hippopotamus	hippo_2	Whole blood	Bank	Mads Frost Bertelsen	Copenhagen zoo	Denmark	2017-11-01
Hippopotamus amphibius	Hippopotamus	hippo_3	Whole blood	Bank	Mads Frost Bertelsen	Copenhagen zoo	Denmark	2017-11-01
Homo sapiens	Human	human_1	Whole blood	Fresh	Lucie Bergeron	Copenhagen university	Denmark	2017-12-26
Homo sapiens	Human	human_2	Whole blood	Fresh	Lucie Bergeron	Copenhagen university	Denmark	2017-12-26
Homo sapiens	Human	human_3a	Whole blood	Fresh	Lucie Bergeron	Copenhagen university	Denmark	2017-12-26
Homo sapiens	Human	human_3b	Whole blood	Fresh	Lucie Bergeron	Copenhagen university	Denmark	2017-12-26
Hylobates lar	Lar gibbon	gibbon_1	Whole blood	Bank	Mads Frost Bertelsen	Copenhagen zoo	Denmark	2017-11-01
Hylobates lar	Lar gibbon	gibbon_2	Whole blood	Bank	Mads Frost Bertelsen	Copenhagen zoo	Denmark	2017-11-01
Hylobates lar	Lar gibbon	gibbon_3	Whole blood	Bank	Mads Frost Bertelsen	Copenhagen zoo	Denmark	2017-11-01
Larimichthys crocea	Large yellow croaker	croaker_1	Tissue - fins	Fresh	Changwei Shao	Yellow Sea Fisheries Research Institute	China	2018-08-10
Larimichthys crocea	Large yellow croaker	croaker_2	Tissue - fins	Fresh	Changwei Shao	Yellow Sea Fisheries Research Institute	China	2018-08-10
Larimichthys crocea	Large yellow croaker	croaker_3	Tissue - larvae	Fresh	Changwei Shao	Yellow Sea Fisheries Research Institute	China	2018-08-10
Larus argentatus	European herring gull	e.gull_1a	Tissue - skin	Fresh	Jon Fjeldså and Kasper Thorup	Natural history museum of Denmark	Denmark	2018-09-25
Larus argentatus	European herring gull	e.gull_1b	Tissue - skin	Fresh	Jon Fjeldså and Kasper Thorup	Natural history museum of Denmark	Denmark	2018-09-25
Larus argentatus	European herring gull	e.gull_1c	Tissue - skin	Fresh	Jon Fjeldså and Kasper Thorup	Natural history museum of Denmark	Denmark	2018-09-25
Larus argentatus	European herring gull	e.gull_2a	Tissue - skin	Fresh	Jon Fjeldså and Kasper Thorup	Natural history museum of Denmark	Denmark	2018-09-25
Larus argentatus	European herring gull	e.gull_2b	Tissue - skin	Fresh	Jon Fjeldså and Kasper Thorup	Natural history museum of Denmark	Denmark	2018-09-25
Larus argentatus	European herring gull	e.gull_2c	Tissue - skin	Fresh	Jon Fjeldså and Kasper Thorup	Natural history museum of Denmark	Denmark	2018-09-25
Larus argentatus	European herring gull	e.gull_3a1	Tissue - skin	Fresh	Jon Fjeldså and Kasper Thorup	Natural history museum of Denmark	Denmark	2018-09-25
Larus argentatus	European herring gull	e.gull_3a2	Tissue - skin	Fresh	Jon Fjeldså and Kasper Thorup	Natural history museum of Denmark	Denmark	2018-09-25
Larus argentatus	European herring gull	e.gull_3b1	Tissue - skin	Fresh	Jon Fjeldså and Kasper Thorup	Natural history museum of Denmark	Denmark	2018-09-25
Larus argentatus	European herring gull	e.gull_3b2	Tissue - skin	Fresh	Jon Fjeldså and Kasper Thorup	Natural history museum of Denmark	Denmark	2018-09-25
Larus argentatus	European herring gull	e.gull_3c1	Tissue - skin	Fresh	Jon Fjeldså and Kasper Thorup	Natural history museum of Denmark	Denmark	2018-09-25
Larus argentatus	European herring gull	e.gull_3c2	Tissue - skin	Fresh	Jon Fjeldså and Kasper Thorup	Natural history museum of Denmark	Denmark	2018-09-25
Larus argentatus	European herring gull	e.gull_3c3	Tissue - skin	Fresh	Jon Fjeldså and Kasper Thorup	Natural history museum of Denmark	Denmark	2018-09-25
Larus marinus	Great black-backed gull	g.gull_1	Tissue - skin	Fresh	Jon Fjeldså and Kasper Thorup	Natural history museum of Denmark	Denmark	2018-09-25
Larus marinus	Great black-backed gull	g.gull_2	Tissue - skin	Fresh	Jon Fjeldså and Kasper Thorup	Natural history museum of Denmark	Denmark	2018-09-25
Larus marinus	Great black-backed gull	g.gull_3b	Tissue - skin	Fresh	Jon Fjeldså and Kasper Thorup	Natural history museum of Denmark	Denmark	2018-09-25
Larus marinus	Great black-backed gull	g.gull_3c	Tissue - skin	Fresh	Jon Fjeldså and Kasper Thorup	Natural history museum of Denmark	Denmark	2018-09-25
Mandrillus leucophaeus	Drill	drill_1	Whole blood	Fresh	Anaïs Carbajal Brossa and Hugo Fernández	Barcelona zoo	Spain	2018-04-10
Mandrillus leucophaeus	Drill	drill_2a	Whole blood	Fresh	Anaïs Carbajal Brossa and Hugo Fernández	Barcelona zoo	Spain	2018-04-10
Mandrillus leucophaeus	Drill	drill_2b	Whole blood	Fresh	Anaïs Carbajal Brossa and Hugo Fernández	Barcelona zoo	Spain	2018-04-10
Mandrillus leucophaeus	Drill	drill_3a	Whole blood	Fresh	Anaïs Carbajal Brossa and Hugo Fernández	Barcelona zoo	Spain	2018-04-10
Mandrillus leucophaeus	Drill	drill_3b	Whole blood	Fresh	Anaïs Carbajal Brossa and Hugo Fernández	Barcelona zoo	Spain	2018-04-10
Monodelphis domestica	Gray short-tailed opossum	oppossum_1	Whole blood	Fresh	Emilie Couture	Granby Zoo	Canada	2018-12-06
Monodelphis domestica	Gray short-tailed opossum	oppossum_2	Whole blood	Fresh	Emilie Couture	Granby Zoo	Canada	2018-12-06
Monodelphis domestica	Gray short-tailed opossum	oppossum_3	Whole blood	Fresh	Emilie Couture	Granby Zoo	Canada	2018-12-06
Moschus berezovskii	Forest musk deer	musk_1	Whole blood	Fresh	Zhipeng Li	Institute of Special animal and plant sciences	China	2017-11-26
Moschus berezovskii	Forest musk deer	musk_2	Whole blood	Fresh	Zhipeng Li	Institute of Special animal and plant sciences	China	2017-11-26
Moschus berezovskii	Forest musk deer	musk_3	Whole blood	Fresh	Zhipeng Li	Institute of Special animal and plant sciences	China	2017-11-26
Mus musculus	House mouse	mouse_1	Whole blood	Fresh	Benoit Quintard	Muhouse zoo	France	2018-01-17
Mus musculus	House mouse	mouse_2	Whole blood	Fresh	Benoit Quintard	Muhouse zoo	France	2018-01-17
Mus musculus	House mouse	mouse_3	Whole blood	Fresh	Benoit Quintard	Muhouse zoo	France	2018-01-17
Neovison vison	Neovison vison	mink_1	Whole blood	Fresh	Zhipeng Li	Institute of Special animal and plant sciences	China	2018-09-06
Neovison vison	Neovison vison	mink_2	Whole blood	Fresh	Zhipeng Li	Institute of Special animal and plant sciences	China	2018-09-06
Neovison vison	Neovison vison	mink_3	Whole blood	Fresh	Zhipeng Li	Institute of Special animal and plant sciences	China	2018-09-06
Odobenus rosmarus	Walrus	walrus_1	Whole blood	Fresh	Judy St. Leger	SeaWorld	USA	2019-02-22
Odobenus rosmarus	Walrus	walrus_2	Whole blood	Fresh	Judy St. Leger	SeaWorld	USA	2019-02-23
Odobenus rosmarus	Walrus	walrus_3	Whole blood	Fresh	Judy St. Leger	SeaWorld	USA	2019-02-24
Orcinus orca	Killer whale	orca_1	Whole blood	Fresh	Judy St. Leger	SeaWorld	USA	2018-05-28
Orcinus orca	Killer whale	orca_2	Whole blood	Fresh	Judy St. Leger	SeaWorld	USA	2018-05-28
Orcinus orca	Killer whale	orca_3	Whole blood	Fresh	Judy St. Leger	SeaWorld	USA	2018-05-28
Pan troglodytes	Chimpanzee	chimp_1	WGS		European Nucleotide Archive (ENA)	accession number PRJEB29710
Pan troglodytes	Chimpanzee	chimp_2	WGS		European Nucleotide Archive (ENA)	accession number PRJEB29711
Pan troglodytes	Chimpanzee	chimp_3	WGS		European Nucleotide Archive (ENA)	accession number PRJEB29712
Panthera pardus	Leopard	leopard_1	Whole blood	Bank	Mads Frost Bertelsen	Copenhagen zoo	Denmark	2017-11-01
Panthera pardus	Leopard	leopard_2	Whole blood	Bank	Mads Frost Bertelsen	Copenhagen zoo	Denmark	2017-11-01
Panthera pardus	Leopard	leopard_3	Whole blood	Bank	Mads Frost Bertelsen	Copenhagen zoo	Denmark	2017-11-01
Panthera tigris	Tiger	tiger_1	DNA		Shu-Jin Luo	Peking University	China	2017-11-15
Panthera tigris	Tiger	tiger_2	DNA		Shu-Jin Luo	Peking University	China	2017-11-15
Panthera tigris	Tiger	tiger_3	DNA		Shu-Jin Luo	Peking University	China	2017-11-15
Paralichthys olivaceus	Japanese flounder	flound_1	Tissue - fins	Fresh	Changwei Shao	Yellow Sea Fisheries Research Institute	China	2018-08-10
Paralichthys olivaceus	Japanese flounder	flound_2	Tissue - fins	Fresh	Changwei Shao	Yellow Sea Fisheries Research Institute	China	2018-08-10
Paralichthys olivaceus	Japanese flounder	flound_3a	Tissue - fins	Fresh	Changwei Shao	Yellow Sea Fisheries Research Institute	China	2018-08-10
Paralichthys olivaceus	Japanese flounder	flound_3b	Tissue - fins	Fresh	Changwei Shao	Yellow Sea Fisheries Research Institute	China	2018-08-10
Pelecanus crispus	Dalmatian pelican	pelican_1	Whole blood	Fresh	Benoit Quintard	Muhouse zoo	France	2018-01-17
Pelecanus crispus	Dalmatian pelican	pelican_2	Whole blood	Fresh	Benoit Quintard	Muhouse zoo	France	2018-01-17
Pelecanus crispus	Dalmatian pelican	pelican_3	Whole blood	Fresh	Benoit Quintard	Muhouse zoo	France	2018-01-17
Phoenicopterus roseus	Greater Flamingo	flaming_1	Whole blood	Fresh	Benoit Quintard	Muhouse zoo	France	2018-01-17
Phoenicopterus roseus	Greater Flamingo	flaming_2	Whole blood	Fresh	Benoit Quintard	Muhouse zoo	France	2018-01-17
Phoenicopterus roseus	Greater Flamingo	flaming_3	Whole blood	Fresh	Benoit Quintard	Muhouse zoo	France	2018-01-17
Pithecia pithecia	White-faced saki	saki_1	Whole blood	Bank	Mads Frost Bertelsen	Copenhagen zoo	Denmark	2017-11-01
Pithecia pithecia	White-faced saki	saki_2	Whole blood	Bank	Mads Frost Bertelsen	Copenhagen zoo	Denmark	2017-11-01
Pithecia pithecia	White-faced saki	saki_3b	Whole blood	Bank	Mads Frost Bertelsen	Copenhagen zoo	Denmark	2017-11-01
Pithecia pithecia	White-faced saki	saki_3c	Whole blood	Bank	Mads Frost Bertelsen	Copenhagen zoo	Denmark	2017-11-01
Pithecia pithecia	White-faced saki	saki_3d	Whole blood	Bank	Mads Frost Bertelsen	Copenhagen zoo	Denmark	2017-11-01
Pithecia pithecia	White-faced saki	saki_3e	Whole blood	Bank	Mads Frost Bertelsen	Copenhagen zoo	Denmark	2017-11-01
Pithecia pithecia	White-faced saki	saki_3g	Whole blood	Bank	Mads Frost Bertelsen	Copenhagen zoo	Denmark	2017-11-01
Platalea ajaja	Roseate spoonbill	spoonb_1	Whole blood	Fresh	Benoit Quintard	Muhouse zoo	France	2018-01-17
Platalea ajaja	Roseate spoonbill	spoonb_2	Whole blood	Fresh	Benoit Quintard	Muhouse zoo	France	2018-01-17
Platalea ajaja	Roseate spoonbill	spoonb_3	Whole blood	Fresh	Benoit Quintard	Muhouse zoo	France	2018-01-17
Pogona vitticeps	Central bearded dragon	pogona_1	Whole blood	Fresh	Mads Frost Bertelsen	Copenhagen zoo	Denmark	2018-03-02
Pogona vitticeps	Central bearded dragon	pogona_2b	Whole blood	Fresh	Mads Frost Bertelsen	Copenhagen zoo	Denmark	2018-03-02
Pogona vitticeps	Central bearded dragon	pogona_3a	Tissue - skin	Fresh	Mads Frost Bertelsen	Copenhagen zoo	Denmark	2018-03-02
Pogona vitticeps	Central bearded dragon	pogona_3b	Tissue - skin	Fresh	Mads Frost Bertelsen	Copenhagen zoo	Denmark	2018-03-02
Pogona vitticeps	Central bearded dragon	pogona_3c	Tissue - skin	Fresh	Mads Frost Bertelsen	Copenhagen zoo	Denmark	2018-03-02
Procavia capensis	Cape rock hyrax	hyrax_1	Tissue - skin	Fresh	Lee Koren	Bar-Ilan University	Israel	2018-02-09
Procavia capensis	Cape rock hyrax	hyrax_2	Tissue - skin	Fresh	Lee Koren	Bar-Ilan University	Israel	2018-02-09
Procavia capensis	Cape rock hyrax	hyrax_3a	Tissue - skin	Fresh	Lee Koren	Bar-Ilan University	Israel	2018-02-09
Procavia capensis	Cape rock hyrax	hyrax_3b	Tissue - skin	Fresh	Lee Koren	Bar-Ilan University	Israel	2018-02-09
Procavia capensis	Cape rock hyrax	hyrax_3c	Tissue - skin	Fresh	Lee Koren	Bar-Ilan University	Israel	2018-02-09
Pygoscelis adeliae	Adelie penguin	ad.peng_1	Whole blood	Fresh	Judy St. Leger	SeaWorld	USA	2018-05-28
Pygoscelis adeliae	Adelie penguin	ad.peng_2	Whole blood	Fresh	Judy St. Leger	SeaWorld	USA	2018-05-28
Pygoscelis adeliae	Adelie penguin	ad.peng_3	Whole blood	Fresh	Judy St. Leger	SeaWorld	USA	2018-05-28
Rangifer tarandus	Reindeer	r.deer_1	Whole blood	Bank	Mads Frost Bertelsen	Copenhagen zoo	Denmark	2018-03-06
Rangifer tarandus	Reindeer	r.deer_2a	Whole blood	Bank	Mads Frost Bertelsen	Copenhagen zoo	Denmark	2018-03-06
Rangifer tarandus	Reindeer	r.deer_2b	Whole blood	Bank	Mads Frost Bertelsen	Copenhagen zoo	Denmark	2018-03-06
Rangifer tarandus	Reindeer	r.deer_3a	Whole blood	Fresh	Mads Frost Bertelsen	Copenhagen zoo	Denmark	2018-03-06
Rangifer tarandus	Reindeer	r.deer_3b	Whole blood	Fresh	Mads Frost Bertelsen	Copenhagen zoo	Denmark	2018-03-06
Rhea pennata	Darwin's rhea	rhea_1	Whole blood	Fresh	Benoit Quintard	Muhouse zoo	France	2018-01-17
Rhea pennata	Darwin's rhea	rhea_2	Whole blood	Fresh	Benoit Quintard	Muhouse zoo	France	2018-01-17
Rhea pennata	Darwin's rhea	rhea_3	Whole blood	Fresh	Benoit Quintard	Muhouse zoo	France	2018-01-17
Rousettus aegyptiacus	Egyptian roussette	bat_1a	Tissue - skin	Fresh	Yossi Yovel	Tel-Aviv university	Israel	2018-02-09
Rousettus aegyptiacus	Egyptian roussette	bat_2a	Tissue - skin	Fresh	Yossi Yovel	Tel-Aviv university	Israel	2018-02-09
Rousettus aegyptiacus	Egyptian roussette	bat_3a	Tissue - skin	Fresh	Yossi Yovel	Tel-Aviv university	Israel	2018-02-09
Saimiri boliviensis boliviensis	Bolivian squirrel monkey	bolivian_1	Whole blood	Bank	Mads Frost Bertelsen	Copenhagen zoo	Denmark	2017-11-01
Saimiri boliviensis boliviensis	Bolivian squirrel monkey	bolivian_2b	Whole blood	Bank	Mads Frost Bertelsen	Copenhagen zoo	Denmark	2017-11-01
Saimiri boliviensis boliviensis	Bolivian squirrel monkey	bolivian_2c	Whole blood	Bank	Mads Frost Bertelsen	Copenhagen zoo	Denmark	2017-11-01
Saimiri boliviensis boliviensis	Bolivian squirrel monkey	bolivian_3b	Whole blood	Bank	Mads Frost Bertelsen	Copenhagen zoo	Denmark	2017-11-01
Saimiri boliviensis boliviensis	Bolivian squirrel monkey	bolivian_3c	Whole blood	Bank	Mads Frost Bertelsen	Copenhagen zoo	Denmark	2017-11-01
Saimiri boliviensis boliviensis	Bolivian squirrel monkey	boliv2_1	Whole blood	Fresh	Benoit Quintard	Muhouse zoo	France	2018-01-17
Saimiri boliviensis boliviensis	Bolivian squirrel monkey	boliv2_2	Whole blood	Fresh	Benoit Quintard	Muhouse zoo	France	2018-01-17
Saimiri boliviensis boliviensis	Bolivian squirrel monkey	boliv2_3	Whole blood	Fresh	Benoit Quintard	Muhouse zoo	France	2018-01-17
Salmo salar	Atlantic salmon	salm_1	Tissue - fins	Bank	Kevin Bergen	Institute of Marine Research	Norway	2018-01-24
Salmo salar	Atlantic salmon	salm_2	Tissue - fins	Bank	Kevin Bergen	Institute of Marine Research	Norway	2018-01-24
Salmo salar	Atlantic salmon	salm_3	Tissue - fins	Bank	Kevin Bergen	Institute of Marine Research	Norway	2018-01-24
Sarcophilus harrisii	Tasmanian devil	devil_1	Whole blood	Bank	Mads Frost Bertelsen	Copenhagen zoo	Denmark	2017-11-01
Sarcophilus harrisii	Tasmanian devil	devil_2	Whole blood	Bank	Mads Frost Bertelsen	Copenhagen zoo	Denmark	2017-11-01
Sarcophilus harrisii	Tasmanian devil	devil_3	Whole blood	Bank	Mads Frost Bertelsen	Copenhagen zoo	Denmark	2017-11-01
Saxicola maurus	Siberian stonechat	stone_1	DNA	Bank	Miriam Liedvogel	Max Planck Institute for Evolutionary Biology	Germany	2018-05-24
Saxicola maurus	Siberian stonechat	stone_2	DNA	Bank	Miriam Liedvogel	Max Planck Institute for Evolutionary Biology	Germany	2018-05-24
Saxicola maurus	Siberian stonechat	stone_3a	DNA	Bank	Miriam Liedvogel	Max Planck Institute for Evolutionary Biology	Germany	2018-05-24
Saxicola maurus	Siberian stonechat	stone_3b	DNA	Bank	Miriam Liedvogel	Max Planck Institute for Evolutionary Biology	Germany	2018-05-24
Saxicola maurus	Siberian stonechat	stone_3c	DNA	Bank	Miriam Liedvogel	Max Planck Institute for Evolutionary Biology	Germany	2018-05-24
Saxicola maurus	Siberian stonechat	stone_3d	DNA	Bank	Miriam Liedvogel	Max Planck Institute for Evolutionary Biology	Germany	2018-05-24
Saxicola maurus	Siberian stonechat	stone_3e	DNA	Bank	Miriam Liedvogel	Max Planck Institute for Evolutionary Biology	Germany	2018-05-24
Sphaerodactylus inigoi	Big-scaled least gecko	big.gek_1	DNA	Fresh	Tony Gamble	Marquette University	USA	2018-01-04
Sphaerodactylus inigoi	Big-scaled least gecko	big.gek_2	DNA	Fresh	Tony Gamble	Marquette University	USA	2018-01-04
Sphaerodactylus inigoi	Big-scaled least gecko	big.gek_3	DNA	Fresh	Tony Gamble	Marquette University	USA	2018-01-04
Sus scrofa	Domestic pig	pig_1	DNA	Bank	Merete Fredholm	Copenhagen university	Denmark	2017-12-19
Sus scrofa	Pig	pig_2	DNA	Bank	Merete Fredholm	Copenhagen university	Denmark	2017-12-19
Sus scrofa	Pig	pig_3a	DNA	Bank	Merete Fredholm	Copenhagen university	Denmark	2017-12-19
Sus scrofa	Pig	pig_3b	DNA	Bank	Merete Fredholm	Copenhagen university	Denmark	2017-12-19
Sus scrofa	Pig	pig_3c	DNA	Bank	Merete Fredholm	Copenhagen university	Denmark	2017-12-19
Sus scrofa	Pig	pig_3d	DNA	Bank	Merete Fredholm	Copenhagen university	Denmark	2017-12-19
Sus scrofa	Pig	pig_3e	DNA	Bank	Merete Fredholm	Copenhagen university	Denmark	2017-12-19
Sus scrofa	Pig	pig_3f	DNA	Bank	Merete Fredholm	Copenhagen university	Denmark	2017-12-19
Sus scrofa	Pig	pig_3g	DNA	Bank	Merete Fredholm	Copenhagen university	Denmark	2017-12-19
Syngnathus scovelli	Gulf pipefish	pipef_1	DNA	Bank	Clay Small	University of Oregon	USA	2017-12-19
Syngnathus scovelli	Gulf pipefish	pipef_2	DNA	Bank	Clay Small	University of Oregon	USA	2017-12-19
Syngnathus scovelli	Gulf pipefish	pipef_3b	DNA	Bank	Clay Small	University of Oregon	USA	2017-12-19
Syngnathus scovelli	Gulf pipefish	pipef_3c	DNA	Bank	Clay Small	University of Oregon	USA	2017-12-19
Syngnathus scovelli	Gulf pipefish	pipef_3d	DNA	Bank	Clay Small	University of Oregon	USA	2017-12-19
Syngnathus scovelli	Gulf pipefish	pipef_3e	DNA	Bank	Clay Small	University of Oregon	USA	2017-12-19
Syngnathus scovelli	Gulf pipefish	pipef_3f	DNA	Bank	Clay Small	University of Oregon	USA	2017-12-19
Syngnathus scovelli	Gulf pipefish	pipef_3g	DNA	Bank	Clay Small	University of Oregon	USA	2017-12-19
Taeniopygia guttata	Zebra finch	z.finch_1b	Whole blood		Joseph Hoffman	Bielefeld university	Germany	2018-03-22
Taeniopygia guttata	Zebra finch	z.finch_2c	Whole blood		Joseph Hoffman	Bielefeld university	Germany	2018-03-22
Taeniopygia guttata	Zebra finch	z.finch_2d	Whole blood		Joseph Hoffman	Bielefeld university	Germany	2018-03-22
Taeniopygia guttata	Zebra finch	z.finch_3c	Whole blood		Joseph Hoffman	Bielefeld university	Germany	2018-03-22
Taeniopygia guttata	Zebra finch	z.finch_3d	Whole blood		Joseph Hoffman	Bielefeld university	Germany	2018-03-22
Tapirus indicus	Malayan tapir	tapir_1	Tissue - liver	Fresh	Mads Frost Bertelsen	Copenhagen zoo	Denmark	2017-11-01
Tapirus indicus	Malayan tapir	tapir_2	Whole blood	Bank	Mads Frost Bertelsen	Copenhagen zoo	Denmark	2017-11-01
Tapirus indicus	Malayan tapir	tapir_3	Whole blood	Bank	Mads Frost Bertelsen	Copenhagen zoo	Denmark	2017-11-01
Thamnophis sirtalis	Common garter snake	g.snake_1	Whole blood	Bank	Eric Gangloff	Ohio Wesleyan university	USA	2018-11-20
Thamnophis sirtalis	Common garter snake	g.snake_2	Whole blood	Bank	Eric Gangloff	Ohio Wesleyan university	USA	2018-11-20
Thamnophis sirtalis	Common garter snake	g.snake_3a	DNA	Bank	Eric Gangloff	Ohio Wesleyan university	USA	2018-11-20
Thamnophis sirtalis	Common garter snake	g.snake_3b	DNA	Bank	Eric Gangloff	Ohio Wesleyan university	USA	2018-11-20
Thamnophis sirtalis	Common garter snake	g.snake_3c	DNA	Bank	Eric Gangloff	Ohio Wesleyan university	USA	2018-11-20
Tupaia chinensis belangeri	Chinese tree shrew	shrew_1a	Tissue - muscles		Fan Yu	Kunming Institute of Zoology	China	2018-04-23
Tupaia chinensis belangeri	Chinese tree shrew	shrew_1b	Tissue - muscles		Fan Yu	Kunming Institute of Zoology	China	2018-04-23
Tupaia chinensis belangeri	Chinese tree shrew	shrew_1c	Tissue - muscles		Fan Yu	Kunming Institute of Zoology	China	2018-04-23
Tupaia chinensis belangeri	Chinese tree shrew	shrew_2a	Tissue - muscles		Fan Yu	Kunming Institute of Zoology	China	2018-04-23
Tupaia chinensis belangeri	Chinese tree shrew	shrew_2b	Tissue - muscles		Fan Yu	Kunming Institute of Zoology	China	2018-04-23
Tupaia chinensis belangeri	Chinese tree shrew	shrew_2c	Tissue - muscles		Fan Yu	Kunming Institute of Zoology	China	2018-04-23
Tupaia chinensis belangeri	Chinese tree shrew	shrew_3a	Tissue - muscles		Fan Yu	Kunming Institute of Zoology	China	2018-04-23
Tupaia chinensis belangeri	Chinese tree shrew	shrew_3b	Tissue - muscles		Fan Yu	Kunming Institute of Zoology	China	2018-04-23
Tupaia chinensis belangeri	Chinese tree shrew	shrew_3c	Tissue - muscles		Fan Yu	Kunming Institute of Zoology	China	2018-04-23
Turdus merula	Blackbird	blackbird_1	Whole blood	Bank	Jesko Partecke	Max Planck Institute of Animal Behavior	Germany	2018-07-10
Turdus merula	Blackbird	blackbird_2	Whole blood	Bank	Jesko Partecke	Max Planck Institute of Animal Behavior	Germany	2018-07-10
Turdus merula	Blackbird	blackbird_3a	Whole blood	Bank	Jesko Partecke	Max Planck Institute of Animal Behavior	Germany	2018-07-10
Turdus merula	Blackbird	blackbird_3b	Whole blood	Bank	Jesko Partecke	Max Planck Institute of Animal Behavior	Germany	2018-07-10
Turdus merula	Blackbird	blackbird_3c	Whole blood	Bank	Jesko Partecke	Max Planck Institute of Animal Behavior	Germany	2018-07-10
Turdus merula	Blackbird	blackbird_3d	Whole blood	Bank	Jesko Partecke	Max Planck Institute of Animal Behavior	Germany	2018-07-10
Tursiops truncatus	Bottlenose dolphin	dolphin_1	Whole blood	Fresh	Judy St. Leger	SeaWorld	USA	2018-05-28
Tursiops truncatus	Bottlenose dolphin	dolphin_2	Whole blood	Fresh	Judy St. Leger	SeaWorld	USA	2018-05-28
Tursiops truncatus	Bottlenose dolphin	dolphin_3	Whole blood	Fresh	Judy St. Leger	SeaWorld	USA	2018-05-28
Vicugna pacos	Alpaca	alpaca_1	Whole blood	Bank	Benoit Quintard	Muhouse zoo	France	2018-01-17
Vicugna pacos	Alpaca	alpaca_2	Whole blood	Bank	Benoit Quintard	Muhouse zoo	France	2018-01-17
Vicugna pacos	Alpaca	alpaca_3	Whole blood	Fresh	Benoit Quintard	Muhouse zoo	France	2018-01-17
Vulpes vulpes	Vulpes vulpes	fox_1	Whole blood	Fresh	Zhipeng Li	Institute of Special animal and plant sciences	China	2018-09-06
Vulpes vulpes	Vulpes vulpes	fox_2	Whole blood	Fresh	Zhipeng Li	Institute of Special animal and plant sciences	China	2018-09-06
Vulpes vulpes	Vulpes vulpes	fox_3	Whole blood	Fresh	Zhipeng Li	Institute of Special animal and plant sciences	China	2018-09-06

## Sheet: Supplementary Table 2
Supplementary Table 2 – Parameters to estimate a per generation rate and a yearly rate per trio. For each of the 151 trios, the number of de novo candidates, parental origins, false-positive rates, callability, false-negative rates, and per generation germline mutation rates are shown. To calculate a yearly rate information for each trio on the parental age at the time of reproduction and the con…
Sample ID	Species name	Common name	Number of de novo candidates	Number of mutation phased to father	Number of mutation phased to mother	False-positive rate (removed)	Callability	Genome size	Percentage of the genome callable	False-negative rate	Mutation rate per site per generation (m_generation)	Paternal age	Maternal age	Weights of paternal age	Generation time when no parental ages	Mutation rate per site per year (m_yearly)
ad.peng_3	Pygoscelis_adeliae	Adelie penguin	31	24	2	0.1622	1071714934	1216617519	88	0.0382	1.5e-08	19	11	7.6		8.3e-10
alpaca_3	Vicugna_pacos	Alpaca	31	17	6	0	1707860866	2172207521	79	0.0389	9.44e-09	4	3	3.2		2.51e-09
B.g.pig_3a.1	Cavia_aperea	Guinea pig	24	10	10	0.75	980149455	2716396567	36	0.0623	1.31e-08	1	1	2.1		1.31e-08
B.g.pig_3a.2	Cavia_aperea	Guinea pig	14	10	2	0.8082	970433320	2716396567	36	0.0623	7.69e-09	1	1	2.1		7.69e-09
B.g.pig_3b.1	Cavia_aperea	Guinea pig	12	7	1	0.8462	906722958	2716396567	33	0.0623	7.06e-09	1	1	2.1		7.06e-09
B.g.pig_3b.2	Cavia_aperea	Guinea pig	15	7	3	0.7727	931620972	2716396567	34	0.0623	8.59e-09	1	1	2.1		8.59e-09
B.g.pig_3c.1	Cavia_aperea	Guinea pig	10	4	5	0.8462	867534103	2716396567	32	0.0623	6.15e-09	2	1	2.1		3.67e-09
B.g.pig_3c.2	Cavia_aperea	Guinea pig	16	11	3	0.746	905411363	2716396567	33	0.0623	9.42e-09	2	1	2.1		5.62e-09
b.tits_3a	Cyanistes_caeruleus	Blue tits	6	5	0	0.7	871133535	1186980630	73	0.0424	3.6e-09	3	1	7.6		1.3e-09
b.tits_3b	Cyanistes_caeruleus	Blue tits	11	6	1	0.4211	874575327	1186980630	74	0.0424	6.57e-09	3	2	7.6		2.28e-09
b.tits_3c	Cyanistes_caeruleus	Blue tits	9	6	1	0.3571	867289943	1186980630	73	0.0424	5.42e-09	4	4	7.6		1.36e-09
bat_3a	Rousettus_aegyptiacus	Egyptian roussette	26	5	3	0.0714	1669676208	1910250568	87	0.0394	8.11e-09				5	1.62e-09
betta_3a	Betta_splendens	Siamese fighting fish	2	0	1	0.8	350193020	441388503	79	0.0429	2.98e-09				0.5	5.96e-09
betta_3b	Betta_splendens	Siamese fighting fish	6	2	2	0.6667	350497506	441388503	79	0.0429	8.94e-09				0.5	1.79e-08
betta_3c	Betta_splendens	Siamese fighting fish	2	0	0	0.8182	350606512	441388503	79	0.0429	2.98e-09				0.5	5.96e-09
big.gek_3	Sphaerodactylus_inigoi	Big-scaled least gecko	16	12	2	0.7895	634077555	2144129289	30	0.0723	1.36e-08				1.5	9.07e-09
blackbird_3a	Turdus_merula	Common blackbird	14	10	0	0.1765	797368302	1012066560	79	0.0397	9.14e-09	7	3	7.6		1.4e-09
blackbird_3b	Turdus_merula	Common blackbird	10	7	1	0.3333	797395276	1012066560	79	0.0397	6.53e-09	7	3	7.6		9.99e-10
blackbird_3c	Turdus_merula	Common blackbird	11	8	2	0.3529	810414761	1012066560	80	0.0397	7.07e-09	7	3	7.6		1.08e-09
blackbird_3d	Turdus_merula	Common blackbird	8	7	1	0.1111	810458292	1012066560	80	0.0397	5.14e-09	7	3	7.6		7.87e-10
boliv2_3	Saimiri_boliviensis_boliviensis	Bolivian squirrel monkey	43	0	4	0.14	2263042106	2608588537	87	0.043	9.93e-09	11.5	10.5	3.8		8.79e-10
bolivian_3b	Saimiri_boliviensis_boliviensis	Bolivian squirrel monkeys	23	5	1	0.08	2126942919	2608588537	82	0.043	5.65e-09	3.7	5.9	3.8		1.36e-09
bolivian_3c	Saimiri_boliviensis_boliviensis	Bolivian squirrel monkeys	22	8	2	0.0435	2245502383	2608588537	86	0.043	5.12e-09	3.5	3.5	3.8		1.46e-09
carp_3	Cyprinus_carpio	Common carp	3	1	2	0.85	295645014	1713658011	17	0.0978	5.62e-09	3	3	0.8		1.87e-09
cat_3	Felis_catus	domestic cat	14	7	3	0.125	2085321221	2641342258	79	0.0382	3.49e-09	0.5	0.75	3		6.2e-09
chicken_3	Gallus_gallus_domesticus	Chicken	6	1	0	0	859954950	1065365434	81	0.0381	3.63e-09	2	2	2.4		1.82e-09
chimp_3	Pan_troglodytes	Chimpanzee	47	13	3	0.1296	1966477569	3050398082	64	0.046	1.25e-08	19	19	3.8		6.58e-10
croaker_3	Larimichthys_crocea	Large yellow croaker	2	1	1	0.9	475109146	657939657	72	0.0667	2.26e-09	2	2	0.8		1.13e-09
devil_3	Sarcophilus_harrisii	Tasmanian devil	28	1	0	0.0345	2469750488	3174693010	78	0.0466	5.95e-09	3	3	2.8		1.98e-09
dog_3a	Canis_lupus_familiaris	Dog (German shepherd)	30	8	1	0.0625	1818708442	2410976875	75	0.0399	8.59e-09	2	2	3		4.3e-09
dog_3b	Canis_lupus_familiaris	Dog (German shepherd)	31	5	1	0.0313	1822957367	2410976875	76	0.0399	8.86e-09	2	2	3		4.43e-09
dog_3c	Canis_lupus_familiaris	Dog (German shepherd)	37	5	2	0.0513	1825397360	2410976875	76	0.0399	1.06e-08	2	2	3		5.3e-09
dog_3d	Canis_lupus_familiaris	Dog (German shepherd)	23	4	1	0.0417	1792416101	2410976875	74	0.0399	6.68e-09	2	2	3		3.34e-09
dolphin_3	Tursiops_truncatus	Bottlenosed dolphin	32	15	2	0.0303	1881653323	2132516271	88	0.0373	8.83e-09	23	17	3.2		4.09e-10
drill_3a	Mandrillus_leucophaeus	Drill	33	12	4	0.25	2299731924	3061992840	75	0.0396	7.47e-09	14	8.5	3.8		5.81e-10
drill_3b	Mandrillus_leucophaeus	Drill	23	11	1	0.3235	2305931189	3061992840	75	0.0396	5.19e-09	15	15.5	3.8		3.44e-10
e.gull_3a1	Larus_argentatus	Herring gull	11	4	1	0.8197	870603282	1205252262	72	0.0428	6.6e-09				12	5.5e-10
e.gull_3a2	Larus_argentatus	Herring gull	18	8	3	0.1	882845363	1205252262	73	0.0428	1.06e-08				12	8.83e-10
e.gull_3b1	Larus_argentatus	Herring gull	15	4	4	0.6341	867986325	1205252262	72	0.0428	9.03e-09				12	7.53e-10
e.gull_3b2	Larus_argentatus	Herring gull	13	3	5	0	877948093	1205252262	73	0.0428	7.73e-09				12	6.44e-10
e.gull_3c1	Larus_argentatus	Herring gull	7	3	2	0	879321327	1205252262	73	0.0428	4.16e-09				12	3.47e-10
e.gull_3c2	Larus_argentatus	Herring gull	9	3	1	0	881547757	1205252262	73	0.0428	5.33e-09				12	4.44e-10
e.gull_3c3	Larus_argentatus	Herring gull	14	7	2	0.7021	871413322	1205252262	72	0.0428	8.39e-09				12	6.99e-10
em.peng_3	Aptenodytes_forsteri	Emperor penguin	29	19	3	0.7661	1067539355	1254347440	85	0.0384	1.41e-08	36	36	7.6		3.92e-10
flaming_3	Phoenicopterus_roseus	Greater flamingo	34	21	3	0.1053	1066167323	1270774886	84	0.0391	1.66e-08	30	28	1.9		5.66e-10
flound_3a	Paralichthys_olivaceus	Japanese flounder	7	2	3	0.75	462573940	643911827	72	0.0436	7.91e-09	5	5	0.8		1.58e-09
flound_3b	Paralichthys_olivaceus	Japanese flounder	8	1	2	0.5789	456823008	643911827	71	0.0436	9.16e-09	5	5	0.8		1.83e-09
fox_3	Vulpes_vulpes	Red fox	17	3	3	0.2273	1989992085	2421568072	82	0.0425	4.46e-09	1	1	3		4.46e-09
g.gull_3b	Larus_marinus	Great black-backed gull	15	4	2	0	987942477	1259176410	78	0.039	7.9e-09				12	6.58e-10
g.gull_3c	Larus_marinus	Great black-backed gull	18	1	7	0	979364884	1259176410	78	0.039	9.56e-09				12	7.97e-10
g.snake_3a	Thamnophis_sirtalis	Common garter snake	19	10	6	0.8119	486300015	1424897867	34	0.0632	2.09e-08				2	1.05e-08
g.snake_3b	Thamnophis_sirtalis	Common garter snake	24	12	9	0.8	474023530	1424897867	33	0.0632	2.7e-08				2	1.35e-08
g.snake_3c	Thamnophis_sirtalis	Common garter snake	27	12	13	0.7692	507213811	1424897867	36	0.0632	2.84e-08				2	1.42e-08
gibbon_3	Hylobates_lar	lar gibbon	30	7	1	0.2105	2220161884	2851323983	78	0.042	7.05e-09	8.1	10.75	3.8		8.15e-10
giraf_3	Giraffa_camelopardalis	Giraffe	39	17	5	0.2041	2020373535	2551622120	79	0.0418	1.01e-08	7	7	2.7		1.44e-09
goat_3a	Capra_hircus	Goat	20	10	2	0.0909	2227798814	2922813246	76	0.0446	4.7e-09	0.7	0.7	2.7		6.71e-09
goat_3c.1	Capra_hircus	Goat	27	2	4	0.129	2219759771	2922813246	76	0.0446	6.37e-09	1.7	3.7	2.7		2.84e-09
goat_3c.2	Capra_hircus	Goat	20	4	4	0.0909	2221227355	2922813246	76	0.0446	4.71e-09	1.7	3.7	2.7		2.1e-09
hippo_3	Hippopotamus_amphibius	Hippopotamus	40	14	1	0.0244	1756519575	2733493772	64	0.0396	1.19e-08	20.7	21.1	3.2		5.72e-10
human_3a	Homo_sapiens	Human	41	11	2	0.0682	2298414709	3099706404	74	0.0444	9.33e-09	26.5	27.5	3.8		3.49e-10
human_3b	Homo_sapiens	Human	62	18	3	0.0159	2316661005	3099706404	75	0.0444	1.4e-08	29	30	3.8		4.79e-10
hyrax_3a	Procavia_capensis	Rock hyrax	30	3	0	0.25	2005031758	3602182911	56	0.1066	8.37e-09	5.5	2.5	2.8		1.78e-09
hyrax_3b	Procavia_capensis	Rock hyrax	37	7	3	0.0513	1973571691	3602182911	55	0.1066	1.05e-08	5.5	2.5	2.8		2.23e-09
hyrax_3c	Procavia_capensis	Rock hyrax	32	7	1	0.1111	2053990441	3602182911	57	0.1066	8.72e-09	5.5	2.5	2.8		1.85e-09
leo.gek_3	Eublepharis_macularius	Leopard gecko	18	4	7	0.3793	1651215891	2017070936	82	0.0514	5.75e-09	5	5	1.5		1.15e-09
leopard_3	Panthera_pardus	Leopard	35	4	2	0.0789	2059209237	2578019207	80	0.0382	8.84e-09	9.75	9.1	3		9.22e-10
macaw_3	Ara_glaucogularis	Blue-throated macaw	19	0	0	0.6122	987402497	1162048132	85	0.0395	1e-08	15	15	3.2		6.67e-10
mink_3	Neovison_vison	Neovison vison	18	5	4	0.1818	2021653482	2447189291	83	0.0411	4.64e-09	3	1	3		1.86e-09
mole.rat_3a	Fukomys_damarensis	Damara mole rat	22	5	2	0.1538	1869915430	2333892479	80	0.0459	6.17e-09				3	2.06e-09
mole.rat_3b	Fukomys_damarensis	Damara mole rat	27	5	3	0.0357	1895085163	2333892479	81	0.0459	7.47e-09				3	2.49e-09
mole.rat_3c	Fukomys_damarensis	Damara mole rat	35	9	1	0.125	1902473455	2333892479	82	0.0459	9.64e-09				3	3.21e-09
mole.rat_3d	Fukomys_damarensis	Damara mole rat	23	7	5	0.08	1898465295	2333892479	81	0.0459	6.35e-09				3	2.12e-09
mouse_3	Mus_musculus	House mouse	20	5	3	0.3939	1962966376	2730855475	72	0.0474	5.35e-09	2	2	2.1		2.68e-09
musk_3	Moschus_berezovskii	Forest musk deer	39	20	5	0.1522	2031076532	2727591048	74	0.042	1e-08	3	1	2.7		4.07e-09
nemo_3a	Amphiprion_ocellaris	Common clown fish	7	1	4	0.3	638402462	902283252	71	0.0437	5.73e-09	3	3	0.8		1.91e-09
nemo_3b	Amphiprion_ocellaris	Common clown fish	11	5	1	0.1538	638741300	902283252	71	0.0437	9e-09	3	3	0.8		3e-09
oppossum_3	Monodelphis_domestica	Gray short-tailed opossums	24	4	4	0.1429	2737382607	3598443077	76	0.0473	4.6e-09	2	1	2.8		2.65e-09
orca_3	Orcinus_orca	Killer whale	52	11	2	0	1930730419	2372919875	81	0.0471	1.41e-08	35	9	3.2		4.89e-10
owl_3	Bubo_scandiacus	Snowy owl	2	1	0	0.3333	1063700826	1264242431	84	0.0402	9.79e-10	12	2	3.2		1.02e-10
pelican_3	Pelecanus_crispus	Dalmatian pelican	19	4	1	0	1084805968	1160924693	93	0.04	9.12e-09	24	23	7.6		3.82e-10
pig_3a	Sus_scrofa	Pig	17	7	3	0.1905	1777884421	2501912388	71	0.0495	5.03e-09	0.5	0.5	3.2		1.01e-08
pig_3b	Sus_scrofa	Pig	16	5	0	0.1579	1720596146	2501912388	69	0.0495	4.89e-09	0.5	0.5	3.2		9.78e-09
pig_3c	Sus_scrofa	Pig	13	4	4	0.35	1738437334	2501912388	69	0.0495	3.93e-09	0.5	0.5	3.2		7.86e-09
pig_3d	Sus_scrofa	Pig	15	3	1	0.2857	1763200715	2501912388	70	0.0495	4.48e-09	0.5	0.5	3.2		8.96e-09
pig_3e	Sus_scrofa	Pig	19	4	2	0.1739	1769328754	2501912388	71	0.0495	5.65e-09	0.5	0.5	3.2		1.13e-08
pig_3f	Sus_scrofa	Pig	8	3	0	0.5556	1765299408	2501912388	71	0.0495	2.38e-09	0.5	0.5	3.2		4.76e-09
pig_3g	Sus_scrofa	Pig	13	1	2	0.4091	1768224128	2501912388	71	0.0495	3.87e-09	0.5	0.5	3.2		7.74e-09
pipef_3b	Syngnathus_scovelli	Gulf pipefish	3	2	0	0.4	219292497	307072164	71	0.0502	7.2e-09				1	7.2e-09
pipef_3c	Syngnathus_scovelli	Gulf pipefish	1	0	1	0.75	218464112	307072164	71	0.0502	2.41e-09				1	2.41e-09
pipef_3d	Syngnathus_scovelli	Gulf pipefish	1	0	0	0.75	213333146	307072164	69	0.0502	2.47e-09				1	2.47e-09
pipef_3e	Syngnathus_scovelli	Gulf pipefish	6	2	3	0.5	220565244	307072164	72	0.0502	1.43e-08				1	1.43e-08
pipef_3f	Syngnathus_scovelli	Gulf pipefish	2	0	1	0.6667	222895356	307072164	73	0.0502	4.72e-09				1	4.72e-09
pipef_3g	Syngnathus_scovelli	Gulf pipefish	1	0	1	0.8	219142926	307072164	71	0.0502	2.4e-09				1	2.4e-09
pogona_3a	Pogona_vitticeps	Central bearded dragon	35	14	17	0.693	1125940511	1716675060	66	0.0618	1.66e-08				2	8.3e-09
pogona_3b	Pogona_vitticeps	Central bearded dragon	40	24	13	0.7037	1125338423	1716675060	66	0.0618	1.89e-08				2	9.45e-09
pogona_3c	Pogona_vitticeps	Central bearded dragon	16	10	5	0.814	1135868532	1716675060	66	0.0618	7.51e-09				2	3.76e-09
quails_3a	Coturnix_japonica	Quails	3	2	1	0.7	748779842	927656957	81	0.0448	2.1e-09	1	1	2.4		2.1e-09
quails_3b	Coturnix_japonica	Quails	7	4	3	0.3636	749329098	927656957	81	0.0448	4.89e-09	1	1	2.4		4.89e-09
quails_3e	Coturnix_japonica	Quails	8	3	2	0.6	751850415	927656957	81	0.0448	5.57e-09	1	1	2.4		5.57e-09
quails_3f	Coturnix_japonica	Quails	11	4	3	0.5217	749347785	927656957	81	0.0448	7.68e-09	1	1	2.4		7.68e-09
quails_3g	Coturnix_japonica	Quails	6	2	2	0.6	750346203	927656957	81	0.0448	4.19e-09	1	1	2.4		4.19e-09
quails_3h	Coturnix_japonica	Quails	9	7	0	0.625	749084050	927656957	81	0.0448	6.29e-09	1	1	2.4		6.29e-09
quails_3i	Coturnix_japonica	Quails	10	4	1	0.3333	748579043	927656957	81	0.0448	6.99e-09	1	1	2.4		6.99e-09
quails_3j	Coturnix_japonica	Quails	11	4	1	0.5417	750420329	927656957	81	0.0448	7.67e-09	1	1	2.4		7.67e-09
r.deer_3a	Rangifer_tarandus	Reindeer	17	5	4	0.1905	1908758897	2832785815	67	0.0455	4.67e-09	2.5	10.5	2.7		1e-09
r.deer_3b	Rangifer_tarandus	Reindeer	26	8	6	0.1034	1914014110	2832785815	68	0.0455	7.12e-09	2.5	3.5	2.7		2.57e-09
r_panda_3a	Ailurus_fulgens	Red panda	48	12	0	0	2047393203	2342939053	87	0.0382	1.22e-08	12.5	7.5	3		1.08e-09
r_panda_3b	Ailurus_fulgens	Red panda	55	18	3	0	2042258781	2342939053	87	0.0382	1.4e-08	12.5	7.5	3		1.24e-09
red.d_3	Cervus_elaphus_yarkandensis	Red deer	11	5	1	0.5769	855985481	2390012659	36	0.0429	6.71e-09	10.3	2.3	2.7		8.25e-10
rhea_3	Rhea_pennata	Darwin's rhea	80	17	17	0.322	1046770237	1174616351	89	0.0396	3.98e-08	5	3	3.2		8.8e-09
rhino_3	Ceratotherium_simum_simum	Southern White Rhinoceros	40	7	0	0.0244	2176846398	2464367180	88	0.0392	9.56e-09	17.3	17	3.2		5.55e-10
saki_3b	Pithecia_pithecia	white-faced saki	38	7	3	0.05	1825178968	2708768896	67	0.0436	1.09e-08	14.1	16.1	3.8		7.51e-10
saki_3c	Pithecia_pithecia	white-faced saki	28	7	2	0.0667	1838252648	2708768896	68	0.0436	7.96e-09	12	14	3.8		6.41e-10
saki_3d	Pithecia_pithecia	white-faced saki	33	6	4	0.0571	1837591271	2708768896	68	0.0436	9.39e-09	15.1	17.1	3.8		6.05e-10
saki_3e	Pithecia_pithecia	white-faced saki	39	13	2	0.1702	1772579588	2708768896	65	0.0436	1.15e-08	17.5	19.5	3.8		6.42e-10
saki_3g	Pithecia_pithecia	white-faced saki	35	12	2	0.0541	1838922575	2708768896	68	0.0436	9.95e-09	16.3	18.3	3.8		5.95e-10
salm_3	Salmo_salar	Atlantic salmon	10	1	1	0.5455	1242797175	2966890203	42	0.0666	4.31e-09	3	4	0.8		1.21e-09
scream_3	Chauna_torquata	Southern screamer	14	8	3	0.0667	1030503126	1258658113	82	0.0382	7.06e-09	13	20	2.4		4.69e-10
seal_3b	Arctocephalus_gazella	Antarctic fur seal	23	7	2	0.0417	1780249082	2313585684	77	0.0429	6.75e-09				9	7.5e-10
seal_3c	Arctocephalus_gazella	Antarctic fur seal	30	10	4	0.0909	1783928798	2313585684	77	0.0429	8.78e-09				9	9.76e-10
seal_3e	Arctocephalus_gazella	Antarctic fur seal	18	3	3	0.1	1788094289	2313585684	77	0.0429	5.26e-09				9	5.84e-10
seal_3f	Arctocephalus_gazella	Antarctic fur seal	22	10	4	0.0833	1811690603	2313585684	78	0.0429	6.34e-09				9	7.04e-10
shrew_3a	Tupaia_chinensis_belangeri	Chinese tree shrew	21	4	3	0.2759	2219797911	2846580235	78	0.0482	4.97e-09				4	1.24e-09
shrew_3b	Tupaia_chinensis_belangeri	Chinese tree shrew	43	20	0	0.1731	2242267869	2846580235	79	0.0482	1.01e-08				4	2.53e-09
shrew_3c	Tupaia_chinensis_belangeri	Chinese tree shrew	32	3	2	0.2381	2261317283	2846580235	79	0.0482	7.43e-09				4	1.86e-09
sika_3	Cervus_nippon	Cervus nippon	18	12	2	0.3793	2018255389	2632653317	77	0.0524	4.71e-09	5	4	2.7		9.96e-10
sole_3a	Cynoglossus_semilaevis	Tongue sole	6	3	1	0.6	326656856	470199494	69	0.05	9.67e-09	2	2	0.8		4.84e-09
sole_3b	Cynoglossus_semilaevis	Tongue sole	5	2	1	0.7222	326434814	470199494	69	0.05	8.06e-09	2	2	0.8		4.03e-09
sole_3c	Cynoglossus_semilaevis	Tongue sole	6	1	5	0.6471	326457824	470199494	69	0.05	9.67e-09	2	2	0.8		4.84e-09
spoonb_3	Platalea_ajaja	Roseate spoonbill	31	6	1	0.861	952626557	1222427984	78	0.0395	1.69e-08	14	5	7.6		1.3e-09
stone_3a	Saxicola_maurus	Siberian stonechat	9	4	3	0.6087	858235702	1020367763	84	0.042	5.47e-09	3	3	7.6		1.82e-09
stone_3b	Saxicola_maurus	Siberian stonechat	15	10	1	0.5161	857297174	1020367763	84	0.042	9.13e-09	3	3	7.6		3.04e-09
stone_3c	Saxicola_maurus	Siberian stonechat	9	6	1	0.6087	858637874	1020367763	84	0.042	5.47e-09	3	3	7.6		1.82e-09
stone_3d	Saxicola_maurus	Siberian stonechat	14	11	1	0.4167	869581719	1020367763	85	0.042	8.4e-09	4	4	7.6		2.1e-09
stone_3e	Saxicola_maurus	Siberian stonechat	8	6	0	0.7241	851127370	1020367763	83	0.042	4.91e-09	4	4	7.6		1.23e-09
tapir_3	Tapirus_indicus	Malay tapir	19	3	2	0.0952	2065265303	2425203111	85	0.0424	4.8e-09	17.1	10.1	3.2		3.11e-10
tex.gek_3	Coleonyx_brevis	Texas banded gecko	21	4	4	0.3438	1739050817	2141558023	81	0.0462	6.33e-09	2	2	1.5		3.17e-09
tiger_3	Panthera_tigris	tiger	29	5	2	0.0645	2153275588	2391082183	90	0.0373	6.99e-09	4	4	3		1.75e-09
turtle_3b1	Chrysemys_picta	Painted turtle	14	7	3	0.5758	1759015026	2474248364	71	0.0532	4.2e-09				20	2.1e-10
turtle_3b2	Chrysemys_picta	Painted turtle	22	10	9	0.3714	1772145408	2474248364	72	0.0532	6.56e-09				20	3.28e-10
turtle_3b3	Chrysemys_picta	Painted turtle	20	8	8	0.3103	1772143257	2474248364	72	0.0532	5.96e-09				20	2.98e-10
turtle_3c1	Chrysemys_picta	Painted turtle	14	6	4	0.4615	1735377619	2474248364	70	0.0532	4.26e-09				20	2.13e-10
turtle_3c2	Chrysemys_picta	Painted turtle	13	4	5	0.4583	1741811498	2474248364	70	0.0532	3.94e-09				20	1.97e-10
turtle_3c3	Chrysemys_picta	Painted turtle	18	14	3	0.3793	1730306518	2474248364	70	0.0532	5.49e-09				20	2.75e-10
turtle_3d1	Chrysemys_picta	Painted turtle	10	6	1	0.5652	1739502219	2474248364	70	0.0532	3.04e-09				20	1.52e-10
turtle_3d2	Chrysemys_picta	Painted turtle	11	6	4	0.56	1777134705	2474248364	72	0.0532	3.27e-09				20	1.64e-10
turtle_3d3	Chrysemys_picta	Painted turtle	16	6	3	0.3846	1777329767	2474248364	72	0.0532	4.75e-09				20	2.38e-10
vultur_3	Gyps_fulvus	Griffon vulture	5	1	1	0.2857	995001980	1235678113	81	0.0376	2.61e-09	24	17	3.2		1.17e-10
walrus_3	Odobenus_rosmarus	Walrus	47	21	8	0.06	1851684072	2400150193	77	0.0413	1.32e-08	35	14	3		4.44e-10
z.finch_3c	Taeniopygia_guttata	Zebra finches	9	8	0	0.4	669124985	1232135591	54	0.0428	7.03e-09	1	1	7.6		7.03e-09
z.finch_3d	Taeniopygia_guttata	Zebra finches	6	5	1	0.5385	671325808	1232135591	54	0.0428	4.67e-09	2	2	7.6		2.34e-09

## Sheet: Supplementary Table 3
Supplementary Table 3 - Metrics of the bioinformatic pipeline. Information on coverage and quality at different step; raw sequences, mapping, and calling variants.
				DATA QC AND TRIMMING																		MAPPING			POST MAPPING FILTERING					COVERAGE SUMMARY
Sample	SPECIES	Ref.Gen size	LANE	#RAW READS	#RAW BASES	COVERAGE	#USABLE READS (AFTER TRIMMING)	#USABLE BASES (AFTER TRIMMING)	COVERAGE (AFTER TRIMMING)	%BASES USABLE BASES	#N-BASES READS	%N-BASES READS	#LOW QUAL READS	%LOW QUAL READS	#ADAPTER READS	%ADAPTER READS	#ADAPTER BASES	%ADAPTER BASES	#N BASE REMAIN	%N BASE REMAIN	%GC content	#READS PAIR MAPPED	#PROPERLY MAPPED	%USABLE READS CORRECTLY MAPPED	#READ AFTER RM NON UNIQ	#READS AFTER RM DUPLICATES	%NON UNIQ	%DUPLICATE	%FINAL MAPPED READS	AVE_DEPTH	#SITES > 10X	%SITES > 10X	#SITES > 30X	%SITES > 30X	#SITES > 50X	%SITES > 50X	#SITES > 70X	%SITES > 70X
pipef_3b	Syngnathus_scovelli	307072164	Ss.B1.02	237391818	23739181800	77.3082	230703930	23062092084	75.1032	0.971478	2723632	1.14732	3898348	1.64216	65908	0.0277634	227872276	0.959899	13859038	0.0600945	43	230703930	175364502	76.0128	204564116	196349969	12.0955	4.01544	85.1091	57.38	279001095	90.8585	268157173	87.3271	175371702	57.1109	15983524	5.20514
pipef_3c	Syngnathus_scovelli	307072164	Ss.B1.04	244201676	24420167600	79.5258	237779328	23762665454	77.3846	0.973075	2821112	1.15524	3460924	1.41724	140312	0.0574574	223834176	0.916596	14308537	0.0602144	43	237779328	179817878	75.6238	210748105	201908592	12.1407	4.19435	84.9143	58.41	278956388	90.8439	266924652	86.9257	180383720	58.7431	22647438	7.37528
pipef_3d	Syngnathus_scovelli	307072164	Ss.B1.05	202733282	20273328200	66.0214	196897862	19678606476	64.0846	0.970665	2151602	1.0613	3071614	1.5151	612204	0.301975	277587854	1.36923	9415075	0.0478442	43	196897862	147543280	74.9339	174543044	167118818	12.1309	4.25352	84.8759	47.81	278462423	90.6831	256544603	83.5454	71528016	23.2936	5035875	1.63996
pipef_3e	Syngnathus_scovelli	307072164	Ss.B1.06	249352776	24935277600	81.2033	243225338	24309592854	79.1657	0.974908	2524522	1.01243	3390968	1.35991	211948	0.0849993	265952196	1.06657	11417657	0.0469677	42	243225338	178756486	73.4942	217828026	210006312	11.1564	3.59077	86.3423	58.38	279050278	90.8745	269006376	87.6036	186245282	60.652	18723918	6.09756
pipef_3f	Syngnathus_scovelli	307072164	Ss.B1.07	332314058	33231405800	108.22	324112788	32397250842	105.504	0.974899	3536638	1.06425	4519364	1.35997	145268	0.0437141	341892408	1.02882	15445218	0.0476745	43	324112788	242626534	74.8587	287964580	276008944	11.9135	4.15177	85.1583	78.99	279638329	91.066	274915671	89.528	260666794	84.8878	173554085	56.519
pipef_3g	Syngnathus_scovelli	307072164	Ss.B1.08	254084678	25408467800	82.7443	247103530	24697966632	80.4305	0.972037	2691372	1.05924	4189904	1.64902	99872	0.0393066	294480558	1.15899	11802778	0.0477885	43	247103530	181591130	73.4879	218475802	208887898	12.3665	4.38854	84.5346	59.03	279026618	90.8668	267762806	87.1987	183984975	59.9159	23855659	7.76875
pipef_2	Syngnathus_scovelli	307072164	Ss.F	267866344	26786634400	87.2324	260159766	26008612442	84.6987	0.970955	3049976	1.13862	4150108	1.54932	506494	0.189085	287156938	1.07202	15610276	0.0600196	44	260435810	217020296	83.4181	231057049	222649088	11.9523	3.63891	85.491	72.95	279486855	91.0167	273776144	89.1569	252704599	82.2949	124375346	40.5036
pipef_1	Syngnathus_scovelli	307072164	Ss.M	267833962	26783396200	87.2218	260435810	26033800602	84.7807	0.972013	3038904	1.13462	3962218	1.47936	397030	0.148237	270179428	1.00876	15531970	0.0596608	44	260159766	221077294	84.8874	228957543	218269363	12.941	4.66819	83.8982	70	279396557	90.9873	273145387	88.9515	246848513	80.3878	94939401	30.9176
cat_2_0	Felis_catus	2641342258	CL100076410_L01_57-64	462975758	46297575800	17.528	454184134	45412837094	17.1931	0.98089	2258342	0.487788	6486602	1.40107	46680	0.0100826	378498236	0.817534	15955121	0.0351335	40	454184134	428014300	94.2381	2104065241	2053133868	3.71931	2.42062	94.1946	85.46	2368026165	89.6524	2340495893	88.6101	2255592242	85.3957	1923879768	72.8372
cat_2_1	Felis_catus	2641342258	CL100076410_L02_57-64	456505362	45650536200	17.2831	448242630	44818803688	16.9682	0.98178	2352000	0.515218	5864730	1.2847	46002	0.010077	355785932	0.779369	19541320	0.0436007	40	450974690	424314684	94.6618
cat_2_2	Felis_catus	2641342258	CL100076458_L02_57-64	460912826	46091282600	17.4499	450974690	45092309928	17.0717	0.978326	4187326	0.908485	5711516	1.23917	39294	0.00852526	376124712	0.816043	20440771	0.0453309	40	448242630	421462120	93.4558
cat_2_3	Felis_catus	2641342258	CL100103681_L02_57-64	415749716	41574971600	15.7401	403583276	40352624060	15.2773	0.970599	6546826	1.5747	5575468	1.34106	44146	0.0106184	435751380	1.04811	24567253	0.0608814	41	403583276	380987018	94.4011
cat_2_4	Felis_catus	2641342258	CL100103682_L01_57-64	433469520	43346952000	16.411	422688930	42263008058	16.0006	0.974994	4936340	1.1388	5798188	1.33762	46062	0.0106264	379286512	0.875002	19841247	0.0469471	41	422688930	399491668	94.512
cat_1_0	Felis_catus	2641342258	CL100076410_L01_65-72	447310730	44731073000	16.935	438383916	43832929460	16.5949	0.979921	2152868	0.481291	6728852	1.50429	45094	0.0100811	384928240	0.860539	15246233	0.0347826	41	438383916	408644684	93.2162	2030502823	1976681474	4.23851	2.65064	93.6419	81.98	2369356571	89.7027	2336795177	88.47	2190495971	82.9312	1877160384	71.0684
cat_1_1	Felis_catus	2641342258	CL100076410_L02_65-72	441411218	44141121800	16.7116	432997642	43294412072	16.3911	0.980818	2248130	0.509305	6120614	1.3866	44832	0.0101565	362989638	0.822339	18737169	0.0432785	41	434306926	404279662	93.3676
cat_1_2	Felis_catus	2641342258	CL100076458_L02_65-72	444292150	44429215000	16.8207	434306926	43425601604	16.4407	0.977411	3991012	0.898286	5955106	1.34036	39106	0.00880187	381637616	0.858979	19610866	0.0451597	41	432997642	402899410	92.7684
cat_1_3	Felis_catus	2641342258	CL100103681_L02_65-72	403874262	40387426200	15.2905	392167828	39211436666	14.8453	0.970882	6265096	1.55125	5399718	1.33698	41620	0.0103052	420905104	1.04217	23861344	0.060853	42	392167828	367386236	93.6809
cat_1_4	Felis_catus	2641342258	CL100103682_L01_65-72	423451704	42345170400	16.0317	413038852	41298409564	15.6354	0.97528	4761396	1.12442	5608290	1.32442	43166	0.0101938	366832376	0.866291	19396696	0.0469672	42	413038852	386846080	93.6585
cat_3_0	Felis_catus	2641342258	CL100076410_L01_73-80	456122194	45612219400	17.2686	446684134	44664134340	16.9096	0.979214	2196568	0.481574	7209060	1.58051	32432	0.00711038	405367660	0.888726	15511440	0.0347291	41	446684134	415712338	93.0663	2050466302	1994001503	4.07349	2.75375	93.6655	82.72	2368784371	89.6811	2335859857	88.4346	2191298372	82.9615	1887106649	71.445
cat_3_1	Felis_catus	2641342258	CL100076410_L02_73-80	449963722	44996372200	17.0354	441109012	44106658930	16.6986	0.980227	2285672	0.507968	6536778	1.45273	32260	0.00716947	380322850	0.84523	19101105	0.0433066	41	444841772	413329888	93.7024
cat_3_2	Felis_catus	2641342258	CL100076458_L02_73-80	455313958	45531395800	17.238	444841772	44480191596	16.84	0.976913	4101180	0.900737	6343064	1.39312	27942	0.00613686	399628304	0.877698	20067414	0.0451154	41	441109012	409689240	92.0977
cat_3_3	Felis_catus	2641342258	CL100103681_L02_73-80	399877084	39987708400	15.1392	387687430	38764659210	14.6761	0.969414	6244780	1.56167	5915556	1.47934	29318	0.00733175	440181850	1.10079	23557008	0.0607693	42	387687430	362760764	93.5704
cat_3_4	Felis_catus	2641342258	CL100103682_L01_73-80	419418704	41941870400	15.879	408531022	40848912800	15.4652	0.973941	4700646	1.12075	6156248	1.4678	30788	0.00734064	387605190	0.924149	19125357	0.0468197	42	408531022	382422382	93.6091
tiger_3_0	Panthera_tigris	2391082183	CL100076458_L01_41-48	450521710	45052171000	18.8417	441735830	44167507500	18.4718	0.980364	2768154	0.614433	5964568	1.32392	53158	0.0117992	354101640	0.785981	30739706	0.069598	41	441735830	406596602	92.0452	1972551661	1927171249	2.99988	2.30059	95.1998	81.48	2308495858	96.5461	2285170629	95.5706	2158099620	90.2562	1841787077	77.0273
tiger_3_1	Panthera_tigris	2391082183	CL100076101_L02_41-48	400834370	40083437000	16.7637	388749640	38869272782	16.2559	0.969709	5784492	1.44311	6246124	1.55828	54114	0.0135003	502875888	1.25457	18948781	0.04875	41	388749640	354511166	91.1927
tiger_3_2	Panthera_tigris	2391082183	CL100076101_L01_41-48	411589020	41158902000	17.2135	400661166	40060111124	16.754	0.973304	3420512	0.83105	7450488	1.81018	56854	0.0138133	487741976	1.18502	22752165	0.0567951	41	400661166	366115976	91.378
tiger_3_3	Panthera_tigris	2391082183	CL100103680_L02_41-48	401380094	40138009400	16.7865	392384586	39232525536	16.4079	0.977441	2362960	0.588709	6582216	1.6399	50332	0.0125397	374516574	0.933072	11912728	0.0303644	41	392384586	363463236	92.6293
tiger_3_4	Panthera_tigris	2391082183	CL100103681_L01_41-48	411138664	41113866400	17.1947	400811758	40075294732	16.7603	0.974739	5226270	1.27117	5045954	1.22731	54682	0.0133001	375557118	0.913456	19217754	0.0479541	41	400811758	369981800	92.3081
tiger_1_0	Panthera_tigris	2391082183	CL100076458_L01_17-24	454323274	45432327400	19.0007	445734682	44568911954	18.6396	0.980996	2771784	0.610091	5780130	1.27225	36678	0.00807311	342685376	0.754277	30962100	0.0694702	41	445734682	410027464	91.9891	2017495159	1966762367	2.9365	2.51464	95.033	83.18	2308569440	96.5491	2286258374	95.6161	2164078892	90.5063	1881609733	78.6928
tiger_1_1	Panthera_tigris	2391082183	CL100076101_L02_17-24	398613572	39861357200	16.6708	386949616	38690748646	16.1813	0.970633	5645944	1.4164	5980416	1.5003	37596	0.00943169	483072634	1.21188	18645678	0.0481916	41	386949616	352452420	91.0848
tiger_1_2	Panthera_tigris	2391082183	CL100076101_L01_17-24	411919748	41191974800	17.2273	401224736	40117978378	16.7782	0.973927	3398510	0.825042	7256750	1.76169	39752	0.00965042	475052432	1.15326	22581463	0.0562876	41	401224736	365746398	91.1575
tiger_1_3	Panthera_tigris	2391082183	CL100103680_L02_17-24	420258198	42025819800	17.5761	411427382	41137960614	17.2047	0.978873	2468080	0.587277	6326900	1.50548	35836	0.00852714	363344486	0.864574	12645264	0.0307387	41	411427382	380391478	92.4565
tiger_1_4	Panthera_tigris	2391082183	CL100103681_L01_17-24	434615778	43461577800	18.1765	424221442	42417306698	17.7398	0.975973	5460346	1.25636	4893260	1.12588	40730	0.0093715	373488552	0.859353	20430629	0.0481658	41	424221442	391887646	92.3781
tiger_2_0	Panthera_tigris	2391082183	CL100076458_L01_25-32	432901772	43290177200	18.1048	424501300	42446402934	17.752	0.980509	2632594	0.608127	5736870	1.32521	31008	0.00716283	335416996	0.774811	29444123	0.0693678	41	424501300	391026806	92.1144	1905845389	1861319890	2.93962	2.33626	95.198	78.85	2306568408	96.4655	2288839047	95.724	2226716756	93.1259	1758328888	73.5369
tiger_2_1	Panthera_tigris	2391082183	CL100076101_L02_25-32	381876158	38187615800	15.9709	370538798	37050419540	15.4953	0.970221	5382502	1.40949	5923454	1.55115	31404	0.00822361	469382410	1.22915	17781955	0.0479939	41	370538798	338048002	91.2315
tiger_2_2	Panthera_tigris	2391082183	CL100076101_L01_25-32	394174292	39417429200	16.4852	383703278	38366678056	16.0457	0.973343	3243638	0.822894	7194126	1.82511	33250	0.00843535	464079134	1.17735	21565733	0.0562095	41	383703278	349693644	91.1365
tiger_2_3	Panthera_tigris	2391082183	CL100103680_L02_25-32	391598308	39159830800	16.3775	382983122	38294582790	16.0156	0.977905	2285264	0.583574	6300098	1.60882	29824	0.00761597	355277770	0.907251	11725608	0.0306195	41	382983122	354495280	92.5616
tiger_2_4	Panthera_tigris	2391082183	CL100103681_L01_25-32	403361726	40336172600	16.8694	393482710	39344512730	16.4547	0.975415	5059728	1.25439	4786042	1.18654	33246	0.00824223	356267430	0.883246	18905118	0.0480502	41	393482710	363938368	92.4916
musk_1_0	Moschus_berezovskii	2727591048	CL100102586_L01	1364009384	136400938400	50.0078	1342139168	134025787842	49.1371	0.982587	8091146	0.593188	12218800	0.8958	1560270	0.114389	1109153478	0.813157	63961845	0.0477235	45	1342139168	1157371940	86.2334	2328989220	2214190346	14.0618	4.92913	82.5736	86.33	2470549438	90.5762	2270368116	83.2371	1871897849	68.6282	1397887021	51.2499
musk_1_1	Moschus_berezovskii	2727591048	CL100102586_L02	1355386996	135538699600	49.6917	1339335026	133748952852	49.0356	0.986795	4169286	0.307609	10353122	0.76385	1529562	0.112851	909839488	0.671277	34932713	0.0261181	45	1339335026	1152876842	86.0783
musk_2_0	Moschus_berezovskii	2727591048	CL100102614_L01	1106513316	110651331600	40.5674	1084282384	108315269286	39.711	0.978888	12990396	1.17399	8059568	0.728375	1180968	0.106729	871266554	0.787398	55009234	0.0507862	43	1084282384	974887506	89.9108	2004871598	1919776575	11.3266	4.24441	85.4073	75.78	2468376047	90.4966	2424286763	88.8801	2175678527	79.7656	1216288374	44.592
musk_2_1	Moschus_berezovskii	2727591048	CL100102614_L02	1186736146	118673614600	43.5086	1163507932	116231364228	42.6132	0.97942	13394128	1.12865	8622660	0.726586	1211426	0.10208	975464632	0.821973	66006482	0.0567889	43	1163507932	1045203540	89.8321
musk_3_0	Moschus_berezovskii	2727591048	CL100103527_L01	1310866578	131086657800	48.0595	1291110928	128965041526	47.2817	0.983815	7664350	0.584678	10590242	0.807881	1501058	0.114509	973102504	0.742335	72273741	0.0560413	44	1291110928	1157383878	89.6425	2279280516	2194750522	11.9142	3.70863	85.379	86.35	2470118284	90.5604	2418750247	88.6772	2205819998	80.8706	1658126399	60.7909
musk_3_1	Moschus_berezovskii	2727591048	CL100103527_L02	1297017370	129701737000	47.5518	1279485226	127803038402	46.8556	0.985361	4806814	0.370605	11229802	0.865817	1495528	0.115305	973069908	0.750237	45623355	0.0356982	44	1279485226	1146085428	89.5739
chimp_1	Pan_troglodytes	3050398082	ERR3078019																			1441977442	1186188720	.	1359141801	1334935371	5.83731	1.78101	92.5767	36.3	2831511303	92.8243	1907830802	62.5437	372663043	12.2169	37749443	1.23753
chimp_2	Pan_troglodytes	3050398082	ERR3078020																			1556875750	1263690054	.	1468135989	1436890605	5.81144	2.12824	92.2932	38.93	2840175187	93.1083	2227820041	73.0337	378200052	12.3984	38800454	1.27198
chimp_3	Pan_troglodytes	3050398082	ERR3078018																			2235106880	1510847026	.	2129126437	2065920571	4.81556	2.96863	92.4305	44.24	2834262124	92.9145	2487893291	81.5596	974229542	31.9378	54514250	1.78712
ad.peng_1_0	Pygoscelis adeliae	1216617519	CL100081908_L01_509-516	518087046	51808704600	42.5842	512455882	51244677292	42.1206	0.989113	963508	0.185974	4651572	0.897836	16084	0.0031045	247892658	0.478477	21515756	0.0419863	42	512455882	461354668	90.0282	974473997	956905479	4.71749	1.80287	93.8569	79.83	1147072034	94.2837	1140653198	93.7561	1117551652	91.8573	848829290	69.7696
ad.peng_1_1	Pygoscelis adeliae	1216617519	CL100081908_L02_509-516	513132454	51313245400	42.177	507080856	50707179222	41.6788	0.988189	1681364	0.327667	4353728	0.848461	16506	0.00321671	253251428	0.49354	21146394	0.041703	42	507080856	456073272	89.9409
ad.peng_2_0	Pygoscelis adeliae	1216617519	CL100081908_L01_533-540	516348424	51634842400	42.4413	510576012	51056722346	41.9661	0.988804	980004	0.189795	4741562	0.918287	50846	0.00984723	255982954	0.495756	21824858	0.0427463	42	510576012	458202428	89.7423	965405890	948323708	5.02262	1.76943	93.601	78.81	1147453064	94.315	1136322746	93.4002	1067533458	87.746	820069111	67.4057
ad.peng_2_1	Pygoscelis adeliae	1216617519	CL100081908_L02_533-540	508748884	50874888400	41.8167	502579664	50257108076	41.3089	0.987857	1690662	0.332318	4428066	0.870383	50492	0.00992474	260334944	0.511716	21336016	0.0424537	42	502579664	450080348	89.554
ad.peng_3_0	Pygoscelis adeliae	1216617519	CL100081908_L01_541-548	492941954	49294195400	40.5174	487087320	48707863078	40.0355	0.988105	948490	0.192414	4886144	0.991221	20000	0.00405727	258101952	0.523595	20650706	0.0423971	43	487087320	425284584	87.3118	903611628	884251879	7.15382	2.14249	91.2466	72.66	1147349391	94.3065	1139898213	93.694	1098655840	90.3041	579061228	47.596
ad.peng_3_1	Pygoscelis adeliae	1216617519	CL100081908_L02_541-548	488214702	48821470200	40.1289	481992462	48198381732	39.6167	0.987237	1614678	0.330731	4586702	0.939485	20860	0.00427271	261788908	0.536217	20270599	0.0420566	43	481992462	420201870	87.1802
em.peng_1_0	Aptenodytes forsteri	1254347440	CL100081952_L01_501-508	577742418	57774241800	46.0592	568693806	56868021536	45.3367	0.984314	4334404	0.750231	4699722	0.813463	14486	0.00250735	412209924	0.713484	29174699	0.0513025	42	568693806	513289638	90.2576	1077946453	1057586629	5.17966	1.88876	93.5734	89.18	1149546307	91.645	1141280844	90.986	1124026646	89.6105	1007558016	80.3253
em.peng_1_1	Aptenodytes forsteri	1254347440	CL100081952_L02_501-508	571445626	57144562600	45.5572	561527256	56151364512	44.7654	0.98262	5892914	1.03123	4011196	0.701938	14260	0.00249543	397313178	0.695277	24250730	0.0431881	42	561527256	505608552	90.0417
em.peng_2_0	Aptenodytes forsteri	1254347440	CL100081952_L01_509-516	499671836	49967183600	39.8352	491901640	49189027540	39.2148	0.984427	3743296	0.749151	4016132	0.803754	10768	0.00215501	353758730	0.707982	25191234	0.0512131	42	491901640	442661564	89.9899	929727281	913755575	5.15785	1.71789	93.7404	76.82	1148954192	91.5978	1132724819	90.3039	1055678925	84.1616	762291278	60.7719
em.peng_2_1	Aptenodytes forsteri	1254347440	CL100081952_L02_509-516	491332604	49133260400	39.1704	482871290	48286003192	38.4949	0.982756	5044720	1.02674	3406300	0.693278	10294	0.00209512	338403098	0.688745	20743440	0.0429595	42	482871290	433566872	89.7893
em.peng_3_0	Aptenodytes forsteri	1254347440	CL100081952_L01_533-540	488750100	48875010000	38.9645	480682346	48066805910	38.3202	0.983464	3669244	0.75074	4372020	0.894531	26490	0.00541995	368226620	0.753405	24755713	0.0515027	43	480682346	423311592	88.0647	901563566	883354294	6.6072	2.01974	92.2514	73.76	1148889908	91.5926	1130537979	90.1296	1049163445	83.6422	684347384	54.558
em.peng_3_1	Aptenodytes forsteri	1254347440	CL100081952_L02_533-540	485633734	48563373400	38.716	476869234	47685509700	38.0162	0.981923	5020172	1.03374	3720048	0.766019	24280	0.00499965	353926040	0.728792	20680914	0.0433694	43	476869234	418633880	87.788												0		0
z.finch_1b_0	Taeniopygia_guttata	1232135591	CL100095782_L01_541-548	505768672	50576867200	41.0481	500656008	50064189280	40.632	0.989863	2151020	0.425297	2947840	0.582844	13804	0.00272931	221957350	0.438852	20672366	0.0412917	41	500656008	468697200	93.6166	820578629	811985534	18.0574	1.0472	81.2558	87	877591709	71.2253	842907996	68.4103	812212613	65.9191	750503439	60.9108
z.finch_1b_1	Taeniopygia_guttata	1232135591	CL100095782_L02_541-548	503945058	50394505800	40.9001	498639666	49862573530	40.4684	0.989445	2438002	0.483783	2854428	0.566417	12962	0.00257211	212760670	0.42219	33182262	0.0665474	41	498639666	467263956	93.7077												0		0
z.finch_2c_0	Taeniopygia_guttata	1232135591	CL100095782_L01_501-508	539829226	53982922600	43.8125	534459490	53444310676	43.3753	0.990023	2296138	0.425345	3064614	0.567701	8984	0.00166423	232951484	0.431528	22152074	0.0414489	41	534459490	497956524	93.1701	875061088	864660483	18.2379	1.18856	80.9786	92.08	880427382	71.4554	846225303	68.6796	791023029	64.1993	720986120	58.5152
z.finch_2c_1	Taeniopygia_guttata	1232135591	CL100095782_L02_501-508	538871816	53887181600	43.7348	533304796	53328867002	43.2817	0.989639	2598402	0.482193	2960318	0.549355	8300	0.00154025	222616698	0.413116	35607947	0.0667705	41	533304796	497294758	93.2478												0		0
z.finch_2d_0	Taeniopygia_guttata	1232135591	CL100095782_L01_509-516	531126910	53112691000	43.1062	525855148	52584384802	42.6774	0.990053	2246672	0.423001	3018882	0.568392	6208	0.00116884	228033168	0.429338	21530284	0.0409443	41	525855148	491313314	93.4313	859663558	849679685	18.2267	1.16137	81.0039	90.82	878700813	71.3153	845197425	68.5961	786676377	63.8466	718128207	58.2832
z.finch_2d_1	Taeniopygia_guttata	1232135591	CL100095782_L02_509-516	528544506	52854450600	42.8966	523081008	52306962106	42.4523	0.989642	2530412	0.478751	2927074	0.553799	6012	0.00113746	218165654	0.412767	34510572	0.065977	41	523081008	488688118	93.4249												0		0
z.finch_3c_0	Taeniopygia_guttata	1232135591	CL100095715_L01_533-540	546268706	54626870600	44.3351	541748472	54173649906	43.9673	0.991703	1308514	0.239537	3192810	0.584476	18910	0.00346167	202737794	0.371132	18936203	0.0349546	41	541748472	505791912	93.3629	830785369	821417626	18.2022	1.12758	75.772	94.06	879207870	71.3564	845084720	68.587	789953310	64.1125	716803529	58.1757
z.finch_3c_1	Taeniopygia_guttata	1232135591	CL100095715_L02_533-540	547431010	54743101000	44.4294	542316840	54230473594	44.0134	0.990636	2019730	0.368947	3077002	0.56208	17438	0.00318542	230746066	0.421507	33781062	0.0622917	41	542316840	505941296	93.2926												0		0
z.finch_3d_0	Taeniopygia_guttata	1232135591	CL100095715_L01_541-548	511773244	51177324400	41.5355	507500550	50748868134	41.1877	0.991628	1217256	0.237851	3043628	0.594722	11810	0.00230766	191427076	0.374047	17502547	0.0344885	41	507500550	473030434	93.2079	889020139	878387628	18.1675	1.19598	86.6749	87.85	878567712	71.3045	843382182	68.4488	779956514	63.3012	704271550	57.1586
z.finch_3d_1	Taeniopygia_guttata	1232135591	CL100095715_L02_541-548	510728054	51072805400	41.4506	505927726	50591591034	41.0601	0.990578	1849970	0.362222	2938864	0.575426	11494	0.00225051	216315746	0.423544	30951447	0.061179	41	505927726	470786464	93.0541
mink_1_0	Neovison vison	2447189291	DP800002109TR_L01_509-516	466074492	46607449200	19.0453	458875096	45878503340	18.7474	0.98436	16428	0.00352476	7103244	1.52406	79724	0.0171054	346587940	0.743632	419435	0.00091423	42	458875096	403021604	87.8282	1593245614	1542354099	6.54657	3.1942	90.9526	65.61	2252882374	92.06	2163658630	88.414	1840436903	75.2062	736941250	30.1138
mink_1_1	Neovison vison	2447189291	DP800001985BR_L01_509-516	423339204	42333920400	17.299	418474186	41837310944	17.0961	0.988269	164286	0.0388072	4583682	1.08274	117050	0.0276492	236760626	0.559269	38846	9.28501e-05	42	418474186	368522158	88.0633
mink_1_2	Neovison vison	2447189291	DP800001912BL_L01_509-516	406178942	40617894200	16.5978	398022426	39792164552	16.2604	0.979671	2134	0.000525384	8029024	1.97672	125358	0.0308628	383178568	0.943374	268238	0.000674098	42	398022426	356148614	89.4795
mink_1_3	Neovison vison	2447189291	DP800001960TL_L01_509-516	425684408	42568440800	17.3948	420406664	42030771842	17.1751	0.987369	138988	0.0326505	5026394	1.18078	112362	0.0263956	254658768	0.598234	38648	9.19517e-05	43	420406664	370716072	88.1804
mink_2_0	Neovison vison	2447189291	DP800002109TR_L01_517-524	530379288	53037928800	21.673	522391274	52222088324	21.3396	0.984618	18914	0.00356613	7837382	1.47769	131718	0.0248347	394331546	0.74349	479191	0.000917602	42	522391274	460409710	88.135	1814018959	1756200656	6.58023	3.1873	90.9475	74.8	2254697433	92.1342	2218268795	90.6456	2045708947	83.5942	1270244748	51.9063
mink_2_1	Neovison vison	2447189291	DP800001985BR_L01_517-524	476034342	47603434200	19.4523	470834950	47064225236	19.232	0.988673	185846	0.0390405	4821108	1.01276	192438	0.0404252	265399534	0.557522	43509	9.2446e-05	43	470834950	415778744	88.3067
mink_2_2	Neovison vison	2447189291	DP800001912BL_L01_517-524	468778050	46877805000	19.1558	460473432	46028105394	18.8086	0.981874	2586	0.000551647	8098868	1.72766	203164	0.0433391	403360836	0.860452	311697	0.000677188	43	460473432	412041380	89.4821
mink_2_3	Neovison vison	2447189291	DP800001960TL_L01_517-524	482949716	48294971600	19.7349	477305628	47711660174	19.4965	0.987922	155394	0.032176	5304842	1.09843	183852	0.0380686	284349216	0.588776	43716	9.16254e-05	43	477305628	421787884	88.3685
mink_3_0	Neovison vison	2447189291	DP800002109TR_L01_525-532	484390124	48439012400	19.7937	477303488	47717690870	19.499	0.985109	17248	0.00356077	6993244	1.44372	76144	0.0157196	345407940	0.713078	439115	0.000920235	42	477303488	421138578	88.2329	1669184398	1611762292	6.38208	3.44013	90.8784	68.55	2253470353	92.084	2179480540	89.0606	1905853895	77.8793	937202901	38.2971
mink_3_1	Neovison vison	2447189291	DP800001985BR_L01_525-532	445342538	44534253800	18.1981	440763866	44062121482	18.0052	0.989398	170106	0.0381967	4301258	0.965831	107308	0.0240956	227600708	0.511069	41029	9.31163e-05	42	440763866	390049288	88.4939
mink_3_2	Neovison vison	2447189291	DP800001912BL_L01_525-532	420812246	42081224600	17.1957	413470958	41333570966	16.8902	0.982233	2360	0.00056082	7230828	1.7183	108100	0.0256884	349111144	0.829613	281108	0.000680096	42	413470958	371420444	89.8299
mink_3_3	Neovison vison	2447189291	DP800001960TL_L01_525-532	446972058	44697205800	18.2647	441999732	44186230936	18.0559	0.988568	147338	0.0329636	4724036	1.0569	100952	0.0225858	244230304	0.546411	40343	9.13022e-05	42	441999732	391355584	88.542
human_1_0	Homo_sapiens	3099706404	DP800000987TL_L01_533-540	628297596	62829759600	20.2696	618568000	61854088842	19.9548	0.984471	31096	0.00494925	9661940	1.5378	36560	0.0058189	440838378	0.701639	1743800	0.00281922	40	618568000	587679202	95.0064	1739533136	1682286718	8.57224	3.29091	88.5426	58.31	2784555353	89.8329	2589204828	83.5306	2090007307	67.426	708329249	22.8515
human_1_1	Homo_sapiens	3099706404	DP800001569BR_L01_533-540	438792140	43879214000	14.1559	430450952	43042869894	13.8861	0.98094	1038	0.000236558	8272414	1.88527	67736	0.0154369	376585986	0.858233	107055	0.000248717	41	430450952	409802140	95.203
human_1_2	Homo_sapiens	3099706404	DP800002397BL_L01_533-540	666393278	66639327800	21.4986	661988780	66196476038	21.3557	0.993354	5034	0.00075541	4366732	0.655279	32732	0.00491181	202599982	0.304025	210273	0.00031765	40	661988780	626280482	94.6059
human_1_3	Homo_sapiens	3099706404	DP800003894BR_L01_533-540	190827276	19082727600	6.1563	188966230	18895671274	6.09596	0.990198	216	0.000113191	1835930	0.96209	24900	0.0130484	85944036	0.450376	13021	6.891e-05	41	188966230	179760552	95.1284
human_2_0	Homo_sapiens	3099706404	DP800000987TL_L01_541-548	651064994	65106499400	21.0041	641958206	64191394008	20.7089	0.985944	31932	0.00490458	9038296	1.38823	36560	0.00561541	414515952	0.636674	1875290	0.0029214	40	641958206	608905794	94.8513	1811447413	1755255094	8.54883	3.10207	88.7793	61.09	2778145769	89.6261	2658121327	85.754	2251118747	72.6236	843038199	27.1974
human_2_1	Homo_sapiens	3099706404	DP800001569BR_L01_541-548	460107078	46010707800	14.8436	451984320	45194528716	14.5803	0.982261	1076	0.000233859	8068774	1.75367	52908	0.0114991	367014374	0.797672	117714	0.000260461	41	451984320	429621768	95.0524
human_2_2	Homo_sapiens	3099706404	DP800002397BL_L01_541-548	687871842	68787184200	22.1915	683611782	68356860962	22.0527	0.993744	4692	0.000682104	4220260	0.613524	35108	0.00510386	198170568	0.288092	221372	0.000323848	41	683611782	646385646	94.5545
human_2_3	Homo_sapiens	3099706404	DP800003894BR_L01_541-548	201436006	20143600600	6.49855	199545746	19953039716	6.43707	0.99054	192	9.53156e-05	1862442	0.924582	27626	.	87935104	0.436541	14585	7.30966e-05	41	199545746	189769218	95.1006
human_3a_0	Homo_sapiens	3099706404	DP800000987TL_L01_549-556	626370606	62637060600	20.2074	616841724	61681443644	19.8991	0.984744	30134	0.00481089	9475380	1.51274	23368	0.0037307	431056376	0.688181	1740113	0.00282113	40	616841724	585341772	94.8933	1612137959	1575925629	8.51552	2.24623	89.541	54.53	2779001639	89.6537	2536843348	81.8414	1919989793	61.941	447381410	14.433
human_3a_1	Homo_sapiens	3099706404	DP800001569BR_L01_549-556	417171010	41717101000	13.4584	408726690	40870488456	13.1853	0.979706	1058	0.000253613	8413826	2.01688	29436	0.0070561	378967424	0.908422	97936	0.000239625	41	408726690	388624214	95.0817
human_3a_2	Homo_sapiens	3099706404	DP800001576BR_L01_549-556	569680474	56968047400	18.3785	564041092	56401331560	18.1957	0.990052	7474	0.00131196	5609206	0.984623	22702	0.00398504	256343900	0.449978	2013719	0.00357034	40	564041092	538238670	95.4254
human_3a_3	Homo_sapiens	3099706404	DP800002682BL_L01_549-556	171725312	17172531200	5.54005	170395450	17038873550	5.49693	0.992217	179456	0.104502	1142942	0.665564	7464	.	61187080	0.356308	56105	0.000329276	41	170395450	161129632	94.5622
human_3b_0	Homo_sapiens	3099706404	DP800000987TL_L01_557-564	688005216	68800521600	22.1958	678093786	67805530188	21.8748	0.985538	33844	0.00491915	9840256	1.43026	37330	0.00542583	450135632	0.654262	1981420	0.00292221	40	678093786	643014480	94.8268	1772576913	1727458037	8.23644	2.54538	89.5264	60.06	2773120832	89.464	2627829738	84.7767	2184712506	70.4813	804787278	25.9633
human_3b_1	Homo_sapiens	3099706404	DP800001569BR_L01_557-564	448922508	44892250800	14.4827	440188686	44015962788	14.2	0.98048	1062	0.000236566	8679672	1.93345	53088	0.0118256	393644712	0.876866	111728	0.000253835	41	440188686	418447814	95.061
human_3b_2	Homo_sapiens	3099706404	DP800001576BR_L01_557-564	629819448	62981944800	20.3187	623705300	62366613380	20.1202	0.99023	8472	0.00134515	6070294	0.963815	35382	0.0056178	279438340	0.44368	2255857	0.00361709	40	623705300	594963284	95.3917
human_3b_3	Homo_sapiens	3099706404	DP800002682BL_L01_557-564	188987122	18898712200	6.09694	187564786	18755540210	6.05075	0.992424	197322	0.10441	1213110	0.641901	11904	.	65913940	0.348775	62229	0.00033179	40	187564786	177348408	94.5531
alpaca_1_0	Vicugna pacos	2172207521	DP800000987TL_L01_509-516	630720588	63072058800	29.0359	618001302	61797861706	28.4493	0.979798	29204	0.00463026	12664830	2.00799	25252	0.00400367	573892544	0.9099	1660060	0.00268627	42	618001302	551810772	89.2896	1604969389	1511787124	10.4353	5.80586	84.6842	74.3	1970328107	90.7063	1899805975	87.4597	1693581963	77.9659	962675263	44.3178
alpaca_1_1	Vicugna pacos	2172207521	DP800001576BR_L01_509-516	524186488	52418648800	24.1315	517671906	51764992144	23.8306	0.98753	6608	0.00126062	6485748	1.2373	22226	0.00424009	295135526	0.563035	1839516	0.00355359	42	517671906	464202936	89.6713
alpaca_1_2	Vicugna pacos	2172207521	DP800002270BR_L01_509-516	656968914	65696891400	30.2443	649531728	64950681386	29.9008	0.988642	605934	0.0922318	6776108	1.03142	55144	0.0083937	332180054	0.505625	335670	0.000516808	42	649531728	578753506	89.1032
alpaca_2_0	Vicugna pacos	2172207521	DP800000986TL_L01_517-524	685874274	68587427400	31.575	675100198	67506076878	31.0772	0.984234	88270	0.0128697	10650230	1.5528	35576	0.00518696	489631052	0.713879	6388982	0.00946431	42	675100198	604837792	89.5923	1840845193	1727348658	10.2002	6.16546	84.5954	74.21	1970553711	90.7166	1896494623	87.3072	1686823583	77.6548	949969061	43.7329
alpaca_2_1	Vicugna pacos	2172207521	DP800002397BL_L01_517-524	703649244	70364924400	32.3933	697943398	69790889336	32.129	0.991842	4332	0.000615648	5672824	0.806201	28690	0.00407732	262355764	0.37285	217942	0.000312279	42	697943398	622724548	89.2228
alpaca_2_2	Vicugna pacos	2172207521	DP800002410BL_L01_517-524	675257362	67525736200	31.0862	668850220	66881644406	30.7897	0.990462	626272	0.0927457	5747914	0.851218	32956	0.00488051	296043904	0.438416	806520	0.00120589	43	668850220	595133174	88.9785
alpaca_3_0	Vicugna pacos	2172207521	DP800000986TL_L01_525-532	596858246	59685824600	27.477	586025166	58599009346	26.9767	0.981791	76320	0.012787	10649890	1.78432	106870	0.0179054	495743044	0.830588	5496002	0.009379	42	586025166	520445836	88.8095	1602708709	1504869168	10.5432	6.10464	95.2767	85.21	1973831072	90.8675	1938473630	89.2398	1847713622	85.0616	1436928358	66.1506
alpaca_3_1	Vicugna pacos	2172207521	DP800002397BL_L01_525-532	619450442	61945044200	28.5171	613574712	61354443274	28.2452	0.990466	4530	0.000731293	5785076	0.933905	86124	0.0139033	272601796	0.44007	197800	0.000322389	42	613574712	543080134	88.5108
alpaca_3_2	Vicugna pacos	2172207521	DP800002410BL_L01_525-532	591137718	59113771800	27.2137	584893378	58486391004	26.9249	0.989387	539908	0.0913337	5592396	0.946039	112036	0.0189526	292230766	0.494353	698976	0.00119511	42	584893378	515946246	88.212
shrew_1a_0	Tupaia belangeri	2137225476	CL100100904_L01_565-572	1380671040	138067104000	64.6011	1350083304	134838514968	63.0904	0.976616	16319814	1.18202	13303466	0.963551	964456	0.0698541	1324621212	0.959404	49281813	0.0365488	41	1350083304	996750774	73.8288	1681799217	1544744658	10.4531	8.14928	83.518	61.93	1928159543	90.2179	1797469837	84.103	1336817415	62.5492	340377852	15.9262
shrew_1a_1	Tupaia belangeri	2137225476	CL100100904_L02_565-572_sub	512292948	51229294800	23.97	499511922	49884681506	23.3409	0.973753	6647214	1.29754	5786158	1.12946	347654	0.0678623	560325204	1.09376	20772064	0.0416402	41	499511922	369317014	73.9356
shrew_1b_0	Tupaia belangeri	2137225476	CL100094050_L01_501-508	1452647926	145264792600	67.9689	1435167184	143190477776	66.9983	0.98572	9304050	0.640489	6659892	0.458466	1516800	0.104416	1052169684	0.724312	51711082	0.0361135	41	1435167184	1049014846	73.0936	1714111506	1567139512	10.6612	8.57424	82.9859	62.92	1927808506	90.2015	1804437013	84.4289	1380853937	64.6097	385298253	18.028
shrew_1b_1	Tupaia belangeri	2137225476	CL100094050_L02_501-508_sub	460144646	46014464600	21.53	453273552	45213230832	21.1551	0.982587	4368354	0.949344	1982068	0.430749	520672	0.113154	413391608	0.898395	24341716	0.0538376	41	453273552	333236906	73.5178
shrew_1c_0	Tupaia belangeri	2137225476	CL100101054_L01_525-532	1384376906	138437690600	64.7745	1359993032	135854161538	63.5657	0.981338	10192904	0.736281	12986388	0.938067	1204582	0.0870126	1082687822	0.782076	71513556	0.0526399	41	1359993032	1005005860	73.8979	1695118351	1547917426	10.3474	8.68381	83.1878	61.73	1929433548	90.2775	1796726911	84.0682	1319688360	61.7477	262209834	12.2687
shrew_1c_1	Tupaia belangeri	2137225476	CL100101054_L02_525-532_sub	513575284	51357528400	24.03	500757244	50024868674	23.4065	0.974051	3891216	0.757672	8519132	1.65879	407692	0.0793831	573092346	1.11589	22842221	0.0456617	41	500757244	369401964	73.7687
shrew_2a_0	Tupaia belangeri	2137225476	CL100100920_L01_573-580	1317767860	131776786000	61.6579	1295624496	129395370692	60.5436	0.981928	11724490	0.889723	9435512	0.716022	983362	0.0746233	1100677678	0.835259	101899674	0.0787506	41	1295624496	963420306	74.3595	1665673925	1536095231	10.3306	7.77936	84.031	61.91	1928626253	90.2397	1838943565	86.0435	1352613409	63.2883	287131431	13.4348
shrew_2a_1	Tupaia belangeri	2137225476	CL100100920_L02_573-580_sub	540931768	54093176800	25.31	532385674	53170517342	24.8783	0.982943	4744640	0.877124	3424460	0.633067	376994	0.0696934	393936618	0.728256	22792864	0.0428675	41	532385674	397143784	74.597
shrew_2b_0	Tupaia belangeri	2137225476	CL100101053_L01_509-516	1384253570	138425357000	64.7687	1367970948	136630615488	63.929	0.987035	7023032	0.507352	8632470	0.623619	627120	0.0453038	880770502	0.636278	52621534	0.0385137	41	1367970948	1031528170	75.4057	1687808069	1549988588	10.3883	8.16559	83.6398	62.64	1929206490	90.2669	1843325131	86.2485	1370662474	64.1328	292881878	13.7038
shrew_2b_1	Tupaia belangeri	2137225476	CL100101053_L02_509-516_sub	490706972	49070697200	22.96	485199738	48462115966	22.6752	0.987598	2234422	0.455348	3060842	0.623762	211970	0.0431969	299379494	0.610098	9348399	0.0192901	41	485199738	364375970	75.0981
shrew_2c_0	Tupaia belangeri	2137225476	CL100101050_L01_533-540	1337398504	133739850400	62.5764	1319632610	131859853956	61.6967	0.985943	7609156	0.568952	9400006	0.702858	756732	0.0565824	886640994	0.662959	49513899	0.0375504	41	1319632610	961738930	72.8793	1679642817	1540679666	10.3054	8.27338	83.6493	61.66	1929198680	90.2665	1844810963	86.318	1310770649	61.3305	228531859	10.6929
shrew_2c_1	Tupaia belangeri	2137225476	CL100101050_L02_533-540_sub	537512208	53751220800	25.15	522199040	52178827782	24.4143	0.970747	11408268	2.12242	3593392	0.668523	311508	0.0579537	745707248	1.38733	25584860	0.049033	41	522199040	379622750	72.6969
shrew_3a_0	Tupaia belangeri	2137225476	CL100105702_L01_589-596	1363319532	136331953200	63.7892	1344004206	134283492270	62.8308	0.984974	6050692	0.443821	12640380	0.927177	624254	0.0457893	962266120	0.705826	58371015	0.0434685	41	1344004206	995491748	74.0691	1709096134	1552796409	10.3329	9.14517	82.7377	61.74	1929357346	90.2739	1791509880	83.8241	1304078646	61.0174	257922815	12.0681
shrew_3a_1	Tupaia belangeri	2137225476	CL100105702_L02_589-596_sub	540931768	54093176800	25.31	532764754	53231628316	24.9069	0.984073	3258398	0.602368	4670546	0.863426	238070	0.0440111	379284694	0.701169	20881839	0.0392283	41	532764754	393808848	73.918
shrew_3b_0	Tupaia belangeri	2137225476	CL100101052_L01_517-524	1402080320	140208032000	65.6028	1379814628	137846662956	64.498	0.983158	10328618	0.736664	11277072	0.80431	660002	0.0470731	1099931484	0.7845	91200784	0.066161	41	1379814628	1022054956	74.0719	1694930412	1547770685	10.5394	8.68235	83.0147	61.83	1928751966	90.2456	1796418671	84.0538	1340685526	62.7302	277835483	12.9998
shrew_3b_1	Tupaia belangeri	2137225476	CL100101052_L02_517-524_sub	490706972	49070697200	22.96	484638082	48418121354	22.6547	0.986701	2138790	0.435859	3708814	0.75581	221286	0.0450953	271927776	0.554155	20383129	0.0420981	41	484638082	358804820	74.0356
shrew_3c_0	Tupaia belangeri	2137225476	CL100101051_L01_541-548	1371920062	137192006200	64.1916	1352395836	135159774720	63.2408	0.985187	6256712	0.456055	12198444	0.889151	1069070	0.0779251	955651560	0.69658	54330736	0.0401974	42	1352395836	982991862	72.6852	1682142048	1559015891	10.2857	7.31961	84.5437	62.57	1930315446	90.3188	1848725175	86.5012	1365557959	63.894	260110073	12.1705
shrew_3c_1	Tupaia belangeri	2137225476	CL100101051_L02_541-548_sub	497759814	49775981400	23.29	491639090	49136183022	22.9906	0.987146	2849716	0.572508	2955898	0.59384	315110	0.0633056	267508688	0.537425	15881392	0.0323212	42	491639090	357265186	72.6682										0		0		0
croaker_1	Larimichthys crocea	657939657	CL100102326_L02_509-516_sub	500000000	50000000000	75.9948	491580946	49096658974	74.6218	0.981933	3029096	0.605819	5370140	1.07403	19818	0.0039636	379519576	0.759039	12238457	0.0249273	42	491580946	463410986	94.2695	439352805	409659774	11.1552	6.75836	83.3352	65.02	591644838	89.9239	566613455	86.1194	459151045	69.7862	206683831	31.4138
croaker_2	Larimichthys crocea	657939657	CL100102019_L01_517-524_sub	500000000	50000000000	75.9948	492799724	49168204432	74.7306	0.983364	3445316	0.689063	3733820	0.746764	21140	0.004228	418130108	0.83626	24650435	0.0501349	41	492799724	472235038	95.827	444059180	417208635	10.3705	6.04661	84.6609	65.75	591635441	89.9224	570754245	86.7487	488701697	74.2776	217744962	33.095
croaker_3	Larimichthys crocea	657939657	CL100102019_L02_525-532_sub	500000000	50000000000	75.9948	493301700	49119949648	74.6572	0.982399	2723990	0.544798	3946332	0.789266	27978	0.0055956	494667922	0.989336	22837959	0.0464943	41	493301700	471961766	95.6741	442138090	414570661	10.8457	6.23503	84.04	63.89	593510597	90.2075	569480516	86.5551	458052290	69.6192	189494142	28.8011
flound_1	Paralichthys_olivaceus	643911827	CL100102319_L01_533-540_sub	500000000	50000000000	77.6504	495455528	49404294392	76.7252	0.988086	1790066	0.358013	2711116	0.542223	43290	0.008658	322866248	0.645732	17458517	0.0353381	41	495455528	445874626	89.9929	458278820	436036565	8.15416	4.85343	88.0072	77.73	508148785	78.9159	504664611	78.3748	487546964	75.7164	346744487	53.8497
flound_2	Paralichthys_olivaceus	643911827	CL100102317_L02_525-532_sub	500000000	50000000000	77.6504	490075480	48856916524	75.8752	0.977138	5878008	1.1756	4003236	0.800647	43276	0.0086552	546198886	1.0924	21366363	0.0437325	41	490075480	439723020	89.7256	453273163	430987293	8.15516	4.91665	87.943	76.64	508161764	78.9179	504582826	78.3621	485708208	75.4309	331977491	51.5564
flound_3a	Paralichthys_olivaceus	643911827	CL100102317_L01_517-524_sub	500000000	50000000000	77.6504	491528880	49056143508	76.1846	0.981123	3335064	0.667013	5094048	1.01881	42008	0.0084016	412269602	0.824539	16389117	0.0334089	41	491528880	436144616	88.7322	454854443	432816125	8.13222	4.84514	88.0551	77.66	507938685	78.8833	504690648	78.3788	489745204	76.0578	350395260	54.4167
flound_3b	Paralichthys_olivaceus	643911827	CL100102318_L02_509-516_sub	500000000	50000000000	77.6504	491028088	49033668530	76.1497	0.980673	3431362	0.686272	5493512	1.0987	47038	0.0094076	424399130	0.848798	17133113	0.0349415	42	491028088	422989796	86.1437	452725978	434033605	8.55655	4.12885	88.3928	77.24	507803338	78.8622	504017204	78.2743	473827388	73.5858	311481386	48.3733
sole_1	Cynoglossus_semilaevis	470199494	CL100102321_L02_525-532_sub	350000000	35000000000	74.4365	342123502	34128488742	72.583	0.9751	4077738	1.16507	3771072	1.07745	27688	0.00791086	399317068	1.14091	28004453	0.0820559	40	342123502	318661310	93.1422	302025874	269721580	12.6177	10.6959	78.8375	59.52	400309622	85.1361	384077570	81.684	300016104	63.8061	69648458	14.8125
sole_2	Cynoglossus_semilaevis	470199494	CL100102321_L01_517-524_sub	350000000	35000000000	74.4365	339067964	33778786248	71.8393	0.965108	2848772	0.813935	8051134	2.30032	32130	0.00918	575483562	1.64424	21488595	0.0636157	41	339067964	311762038	91.9468	296286037	268403230	13.6552	9.41077	79.1591	57.36	411450033	87.5054	379995294	80.8158	273879426	58.2475	54804056	11.6555
sole_3a	Cynoglossus_semilaevis	470199494	CL100102320_L02_509-516_sub	350000000	35000000000	74.4365	346448576	34586527678	73.5571	0.988187	651116	0.186033	2872426	0.820693	27882	0.00796629	216111102	0.61746	8074229	0.023345	40	346448576	318054504	91.8042	308683682	282899996	11.8036	8.35279	81.6571	63.73	401327326	85.3526	386857920	82.2753	328101844	69.7793	116053361	24.6817
sole_3b	Cynoglossus_semilaevis	470199494	CL100102320_L01_501-508_sub	350000000	35000000000	74.4365	346859764	34621248980	73.631	0.989179	348156	0.0994731	2763504	0.789573	28576	0.00816457	205838770	0.588111	18315599	0.0529028	40	346859764	322103698	92.8628	308628678	284035116	11.9335	7.96866	81.8876	64.58	401187742	85.3229	386816861	82.2665	331535142	70.5095	126396526	26.8815
sole_3c	Cynoglossus_semilaevis	470199494	CL100102319_L02_541-548_sub	350000000	35000000000	74.4365	345961152	34533413356	73.4442	0.986669	1162904	0.332258	2848362	0.813818	27582	0.00788057	236624954	0.676071	10363860	0.0300111	40	345961152	318924318	92.185	306053393	275642888	12.4638	9.93634	79.6745	62.3	401031241	85.2896	385878785	82.067	318911418	67.8247	100312335	21.334
leopard_1_0	Panthera_pardus	2578019207	DP800000977TL_L01_517-524	738542346	73854234600	28.6477	724774258	72473433428	28.1121	0.981304	14480	0.00196062	13726178	1.85855	27430	0.00371407	624139192	0.845096	537540	0.000741706	41	724774258	674552992	93.0708	1883095035	1825491175	5.57642	3.059	91.7851	77.69	2301733022	89.283	2244024415	87.0445	2064013905	80.062	1657416949	64.2903
leopard_1_1	Panthera_pardus	2578019207	DP800001567TL_L01_517-524	568087340	56808734000	22.0358	557707092	55767413002	21.6319	0.98167	7234	0.0012734	10344694	1.82097	28320	0.00498515	470471348	0.828167	322356	0.000578036	41	557707092	522723744	93.7273
leopard_1_2	Panthera_pardus	2578019207	DP800002369TL_L01_517-524	719158038	71915803800	27.8958	706393380	70635791262	27.3992	0.982201	593228	0.0824892	12145100	1.68879	26330	0.00366123	581131478	0.808072	812197	0.00114984	41	706393380	654979066	92.7216
leopard_2_0	Panthera_pardus	2578019207	DP800000977TL_L01_525-532	808617738	80861773800	31.3659	794697804	79463473728	30.8235	0.982708	15938	0.00197102	13826526	1.7099	77470	0.00958055	636314382	0.786916	592904	0.000746134	41	794697804	748584140	94.1973	2081141823	2010684315	5.42893	3.38552	91.5831	85.78	2303213923	89.3404	2268398453	87.99	2186410057	84.8097	1921837987	74.5471
leopard_2_1	Panthera_pardus	2578019207	DP800001567TL_L01_525-532	629578462	62957846200	24.421	619073146	61902010524	24.0115	0.983229	8686	0.00137965	10420294	1.65512	76336	0.0121249	480771646	0.763641	363486	0.000587196	41	619073146	586541816	94.7452
leopard_2_2	Panthera_pardus	2578019207	DP800002369TL_L01_525-532	795038038	79503803800	30.8391	781705024	78164870760	30.3197	0.983159	668988	0.0841454	12591376	1.58375	72650	0.00913793	611893800	0.769641	909102	0.00116306	41	781705024	734295454	93.9351
leopard_3_0	Panthera_pardus	2578019207	DP800000978TL_L01_533-540	748507776	74850777600	29.0342	730206768	73015450244	28.3223	0.97548	278200	0.0371673	17974404	2.40137	48404	0.00646673	828875756	1.10737	406221	0.000556349	42	730206768	682482888	93.4643	2000713593	1920299131	5.7643	4.01929	90.7302	81.52	2302612010	89.3171	2249800287	87.2686	2084624275	80.8615	1736671865	67.3646
leopard_3_1	Panthera_pardus	2578019207	DP800002368TL_L01_533-540	750778814	75077881400	29.1223	737452482	73740414048	28.6035	0.982186	43718	0.00582302	13231460	1.76236	51154	0.00681346	605508512	0.806507	1175965	0.00159474	42	737452482	687862608	93.2755
leopard_3_2	Panthera_pardus	2578019207	DP800002369TL_L01_533-540	661234366	66123436600	25.6489	648834562	64879330572	25.1663	0.981185	551272	0.0833701	11805306	1.78534	43226	0.00653717	565717898	0.855548	747194	0.00115167	42	648834562	604589358	93.1808
giraf_1_0	Giraffa_camelopardalis	2551622120	DP800000987TL_L01_501-508	632876706	63287670600	24.8029	621635728	62159974244	24.361	0.982181	29360	0.00463913	11158862	1.7632	52756	0.0083359	510488136	0.806615	1713338	0.00275634	42	621635728	565967284	91.0448	1654619604	1607273193	7.04714	2.86147	90.5304	67.16	2300623178	90.1632	2195385463	86.0388	1938355407	75.9656	1044403133	40.9309
giraf_1_1	Giraffa_camelopardalis	2551622122	DP800001576BR_L01_501-508	534409644	53440964400	20.9439	528462478	52842849156	20.7095	0.988808	6888	0.0012889	5898338	1.10371	41940	0.00784791	271954814	0.508888	1886113	0.00356929	42	528462478	482841098	91.3671
giraf_1_2	Giraffa_camelopardalis	2551622125	DP800002270BR_L01_501-508	632063998	63206399800	24.7711	625297910	62526202756	24.5045	0.989238	534938	0.0846335	6144956	0.972205	86194	0.0136369	306510464	0.484936	328102	0.000524743	42	625297910	567473982	90.7526
giraf_2_0	Giraffa_camelopardalis	2551622120	CL100102821_L01_541-548	641661122	64166112200	25.1472	631948042	63177532322	24.7598	0.984593	3883982	0.605301	5235094	0.815866	594004	0.0925729	418881028	0.652807	36341519	0.0575229	42	631948042	569262580	90.0806	1785226909	1697396255	6.92527	4.91986	88.7245	71.49	2304912042	90.3312	2248519305	88.1212	2122939715	83.1996	1203458445	47.1644
giraf_2_1	Giraffa_camelopardalis	2551622123	CL100102821_L02_541-548	623904474	62390447400	24.4513	614142944	61397096484	24.062	0.984078	4039462	0.647449	5165860	0.827989	556208	0.0891495	438796476	0.703307	24889028	0.0405378	42	614142944	554309858	90.2575
giraf_2_2	Giraffa_camelopardalis	2551622126	CL100102818_L01_541-548	675572990	67557299000	26.4762	667017080	66684216748	26.134	0.987076	1948008	0.288349	5930702	0.877877	677200	0.100241	398706552	0.590175	17992082	0.026981	42	667017080	599043044	89.8093
giraf_3_0	Giraffa_camelopardalis	2551622121	CL100104570_L01_517-520	680343732	68034373200	26.6632	672756800	67086487168	26.2917	0.986068	2350814	0.345533	5126118	0.75346	110000	0.0161683	496793542	0.73021	21494441	0.0320399	42	672756800	624363024	92.8066	1829585980	1716090033	7.05548	6.20337	87.4001	70.61	2307958134	90.4506	2226120733	87.2434	2006363444	78.6309	1216712224	47.6839
giraf_3_1	Giraffa_camelopardalis	2551622124	CL100104619_L01_517-520	639499810	63949981000	25.0625	626130082	62430141870	24.4668	0.976234	10063616	1.57367	3197452	0.499993	108660	0.0169914	616118070	0.963437	31987063	0.0512366	42	626130082	573963522	91.6684
giraf_3_2	Giraffa_camelopardalis	2551622127	CL100104618_L02_517-520	678324848	67832484800	26.5841	664599748	66276522952	25.9743	0.977062	10873530	1.603	2745018	0.404676	106552	0.0157081	584777898	0.862091	31584117	0.0476551	42	664599748	616310718	92.7341
tex.gek_1	Coleonyx brevis	2141558023	CL100068370_L02_541-548	1241824046	124182404600	57.9869	1202492468	120227657326	56.1403	0.968154	3196290	0.257387	35685616	2.87365	449672	0.0362106	1716349604	1.38212	33061462	0.027499	43	1202492468	1145407032	95.2527	1126565927	1111252263	6.41956	1.35932	92.4124	52.94	2059710916	96.1782	1943923960	90.7715	1234359876	57.6384	152074707	7.10112
tex.gek_2	Coleonyx brevis	2141558023	CL100068371_L01_549-556	1464888408	146488840800	68.4029	1436326864	143617421384	67.0621	0.980398	5308332	0.362371	22970474	1.56807	282738	0.019301	1190679126	0.812812	27049887	0.0188347	43	1436326864	1357380774	94.5036	1346393769	1326195757	6.43058	1.50016	92.3324	63.47	2046158049	95.5453	1971070715	92.0391	1702110655	79.48	624759511	29.1731
tex.gek_3	Coleonyx brevis	2141558023	CL100068367_L01_501-508	1468959978	146895997800	68.5931	1443463888	144311148156	67.3861	0.982404	3841388	0.261504	20927512	1.42465	727190	0.0495037	1159424574	0.789283	33164439	0.0229812	43	1443463888	1371261326	94.998	1354059642	1334346409	6.33308	1.45586	92.4406	63.72	2056673083	96.0363	1977360407	92.3328	1752393080	81.828	699459047	32.6612
mouse_1_0	Mus_musculus	2730855475	CL100102823_L01_501-508	610708234	61070823400	22.3633	601702178	60150649790	22.0263	0.984933	2452238	0.40154	6348862	1.03959	204956	0.0335604	374854290	0.613803	22890534	0.0380553	41	601702178	565643228	94.0072	1651665981	1562140932	7.468	5.42029	87.7096	59.88	2539320987	92.9863	2378309877	87.0903	1958642569	71.7227	750196033	27.4711
mouse_1_1	Mus_musculus	2730855475	CL100102823_L02_501-508	610190330	61019033000	22.3443	600638360	60044358496	21.9874	0.984027	3521114	0.577052	5824940	0.95461	205916	0.0337462	396915454	0.650478	18123286	0.0301832	41	600638360	564476218	93.9794
mouse_1_2	Mus_musculus	2730855475	CL100102817_L02_501-508	593991090	59399109000	21.7511	578698028	57851083190	21.1842	0.973939	6789894	1.1431	8301776	1.39763	201392	0.0339049	595710280	1.00289	27978093	0.0483623	41	578698028	545203326	94.2121
mouse_2_0	Mus_musculus	2730855475	CL100102818_L02_549-556	631780930	63178093000	23.1349	624358262	62420093812	22.8573	0.988002	2517502	0.398477	4725970	0.748039	179196	0.0283636	309097818	0.489248	17069810	0.0273467	41	624358262	581827870	93.1881	1758873290	1646811818	7.48477	6.37121	86.7879	65.3	2461118885	90.1226	2372956850	86.8943	2124513799	77.7966	1049896013	38.4457
mouse_2_1	Mus_musculus	2730855475	CL100102819_L01_549-556	644396938	64439693800	23.5969	636716760	63655944102	23.3099	0.987837	1391498	0.215938	6112476	0.948558	176204	0.027344	366177018	0.568248	12898726	0.0202632	41	636716760	593440928	93.2033
mouse_2_2	Mus_musculus	2730855475	CL100102819_L02_549-556	643236820	64323682000	23.5544	636437490	63628021034	23.2997	0.989185	1719474	0.267316	4901770	0.762047	178086	0.0276859	319873836	0.497288	14250050	0.0223959	41	636437490	592567012	93.1069
mouse_3_0	Mus_musculus	2730855475	CL100104570_L01_521-524	720119032	72011903200	26.3697	708633638	70751479268	25.9082	0.982497	2419684	0.336012	8953730	1.24337	111980	0.0155502	592608722	0.822932	22169519	0.0313344	42	708633638	680779128	96.0693	1927632428	1810698295	7.516	6.0662	87.0304	68.51	2535745173	92.8553	2366258582	86.649	1988353507	72.8106	1338907241	49.0289
mouse_3_1	Mus_musculus	2730855475	CL100104619_L01_521-524	670587798	67058779800	24.556	654110866	65303695882	23.9133	0.973828	10231424	1.52574	6138214	0.915348	107294	0.016	676811968	1.00928	32594546	0.0499123	42	654110866	626108920	95.7191
mouse_3_2	Mus_musculus	2730855475	CL100104618_L02_521-524	734783780	73478378000	26.9067	717790726	71669514808	26.2443	0.975382	11436166	1.5564	5448000	0.741443	108888	0.0148191	651149172	0.886178	33668499	0.0469774	42	717790726	689795434	96.0998
bat_1a_0	Rousettus_aegyptiacus	1910250568	CL100102818_L02_557-564	726670404	72667040400	38.0406	719366566	71918282916	37.6486	0.989696	2960834	0.407452	4105604	0.564988	237400	0.0326696	299931474	0.412748	19798813	0.0275296	39	719366566	670939730	93.2681	1598247296	1535730624	3.31348	7.09545	93.0521	81.9	1838675609	.	1817027666	.	1709824325	.	1485426652
bat_1a_1	Rousettus_aegyptiacus	1910250568	CL100102819_L01_557-564	742161236	74216123600	38.8515	734868306	73468454368	38.4601	0.989926	1604922	0.21625	5459294	0.735594	228714	0.0308173	353350782	0.476111	14907294	0.0202907	39	734868306	685498168	93.2818
bat_1a_2	Rousettus_aegyptiacus	1910250568	CL100102819_L02_557-564_sub	197943960	19794396000	10.3622	196163100	19611246070	10.2663	0.990747	639302	0.322971	1077638	0.544416	63920	0.032292	84885420	0.428836	4554855	0.0232257	39	196163100	183220606	93.4022
bat_2a_0	Rousettus_aegyptiacus	1910250568	CL100102817_L01_565-572	692268978	69226897800	36.2397	683027758	68280787744	35.7444	0.986333	1180910	0.170585	7750494	1.11958	309816	0.0447537	442011426	0.638497	33625772	0.0492463	40	683027758	638523896	93.4843	1509606946	1455520117	3.41784	6.87823	93.2989	77.46	1836723003	.	1823933590	.	1784365044	.	1381551947
bat_2a_1	Rousettus_aegyptiacus	1910250568	CL100102822_L01_565-572	657660328	65766032800	34.428	640573700	64035987752	33.5223	0.973694	6652922	1.0116	10128968	1.54015	304738	0.0463367	715838168	1.08846	38723837	0.060472	40	640573700	598679738	93.4599
bat_2a_2	Rousettus_aegyptiacus	1910250568	CL100102822_L02_565-572_sub	240323820	24032382000	12.5807	236459240	23638073212	12.3743	0.983593	2224092	0.925456	1538666	0.640247	101822	0.0423687	169293828	0.70444	11255989	0.047618	40	236459240	221056394	93.486
bat_3a_0	Rousettus_aegyptiacus	1910250568	DP800000985TL_L01_517-524	601764032	60176403200	31.5018	592288704	59225170560	31.0039	0.984193	15372	0.00255449	9435088	1.5679	24868	0.00413252	430789000	0.715877	1175452	0.00198472	39	592288704	563448652	95.1307	1607141748	1566846235	3.39927	5.82132	94.3325	83.35	1834340059	.	1799110595	.	1681366425	.	1486275062
bat_3a_1	Rousettus_aegyptiacus	1910250568	DP800001328TR_L01_517-524	528252768	52825276800	27.6536	520913936	52087660658	27.2674	0.986037	2046	0.000387315	7310410	1.38388	26376	0.00499306	334908522	0.633993	238588	0.000458051	39	520913936	498311048	95.6609
bat_3a_2	Rousettus_aegyptiacus	1910250568	DP800002406BL_L01_517-524	554433480	55443348000	29.0241	547779166	54775006556	28.6743	0.987946	935782	0.168782	5697532	1.02763	21000	0.00378765	310377894	0.559811	947332	0.0017295	40	547779166	519903976	94.9112
rhea_1	Rhea_pennata	1174616351	DP800000853BL_L01_549-556_sub	1105888152	110588815200	94.1489	1092089576	109202342458	92.9685	0.987463	238238	0.0215427	13485582	1.21943	74756	0.00675982	629105052	0.568869	1849421	0.00169357	41	1092089576	991872474	90.8234	1033058819	1006661196	5.64379	2.55529	92.1775	84.0	1141014457	97.1393	1132705511	96.432	1103712675	93.9637	953172733	81.1476
rhea_2	Rhea_pennata	1174616351	DP800000853BL_L01_557-564	1105888152	110588815200	94.1489	1090584842	109052995740	92.8414	0.986112	242286	0.0219087	14970518	1.35371	90506	0.00818401	696188720	0.629529	1853230	0.00169938	41	1090584842	989631518	90.7432	1033744258	1007886401	5.44517	2.50138	92.4171	84.06	1140938901	97.1329	1130736167	96.2643	1083106231	92.2094	943471721	80.3217
rhea_3	Rhea_pennata	1174616351	DP800002489BR_L01_565-572_sub	1105888152	110588815200	94.1489	1086331548	108627524652	92.4792	0.982265	698746	0.0631841	18778068	1.69801	79790	0.00721502	889444758	0.804281	2088533	0.00192266	42	1086331548	768664766	70.7578	1033058819	1006661196	5.64379	2.55529	92.6661	65.63	1140335909	97.0816	1117056292	95.0997	999277584	85.0727	382568307	32.5696
rhino_1_0	Ceratotherium_simum_simum	2464367180	DP800002048BL_L01_541-548	784891780	78489178000	31.8496	777619962	77758164068	31.553	0.990686	513722	0.0654513	6704690	0.854218	53406	0.00680425	335197352	0.427062	761699	0.000979574	40	777619962	680019214	87.4488	1720252454	1650409188	7.28183	4.06006	89.444	65.74	2349901832	95.3552	2285060873	92.724	2027961485	82.2914	745538387	30.2527
rhino_1_1	Ceratotherium_simum_simum	2464367180	DP800002488BR_L01_541-548	472726690	47272669000	19.1825	467479962	46745606924	18.9686	0.988851	204734	0.0433092	5008896	1.05958	33098	0.00700151	242004136	0.511932	295036	0.000631152	42	467479962	406027786	86.8546
rhino_1_2	Ceratotherium_simum_simum	2464367180	DP800002555TL_L01_541-548	608000058	60800005800	24.6717	600086886	60005858212	24.3494	0.986938	3488	0.000573684	7874536	1.29515	35148	0.00578092	359740018	0.591678	584334	0.000973795	42	600086886	519711236	86.606
rhino_2_0	Ceratotherium_simum_simum	2464367180	DP800002048BL_L01_549-556	793820604	79382060400	32.2119	786644800	78661053506	31.9194	0.990917	520892	0.0656184	6614730	0.833278	40182	0.00506185	329844454	0.415515	766743	0.000974743	41	786644800	683975014	86.9484	1824917451	1749974600	7.09243	4.10664	89.5791	69.94	2350552121	95.3816	2327531813	94.4474	2170253736	88.0654	1012057462	41.0676
rhino_2_1	Ceratotherium_simum_simum	2464367180	DP800002488BR_L01_549-556	583124798	58312479800	23.6623	577442088	57742037570	23.4308	0.990217	260608	0.0446916	5401636	0.926326	20466	0.00350971	259381620	0.444813	398435	0.000690026	41	577442088	495750460	85.8528
rhino_2_2	Ceratotherium_simum_simum	2464367180	DP800002555TL_L01_549-556	596722742	59672274200	24.214	589465088	58944217806	23.9186	0.987799	3502	0.000586872	7233526	1.21221	20626	0.00345655	329276954	0.551809	570388	0.000967674	42	589465088	508496150	86.264
rhino_3_0	Ceratotherium_simum_simum	2464367180	DP800002048BL_L01_557-564	664574386	66457438600	26.9673	657980020	65795488344	26.6987	0.990039	434608	0.0653964	6115362	0.920192	44396	0.00668037	302602806	0.455333	645506	0.000981079	40	657980020	574529372	87.3171	1790944483	1709249531	7.28412	4.56156	88.9876	68.3	2350462978	95.378	2297607454	93.2332	2093715919	84.9596	942257754	38.2353
rhino_3_1	Ceratotherium_simum_simum	2464367180	DP800002488BR_L01_557-564	659526222	65952622200	26.7625	652206382	65218483976	26.4646	0.988869	287944	0.0436592	6996168	1.06079	35728	0.00541722	333746984	0.506041	393499	0.000603355	41	652206382	565254742	86.6681
rhino_3_2	Ceratotherium_simum_simum	2464367180	DP800002391TL_L01_557-564	616490146	61649014600	25.0162	610587356	61056810080	24.7759	0.990394	111604	0.0181031	5759186	0.934189	32000	0.00519068	271009680	0.439601	553965	0.000907294	41	610587356	528768224	86.5999
dog_1_0	Canis_lupus_familiaris	2410976875	DP800000985TL_L01_565-572	745890214	74589021400	30.9373	733390488	73332369026	30.416	0.983152	19614	0.00262961	12424518	1.66573	55594	0.00745338	570927134	0.765431	1451635	0.00197953	41	733390488	692520858	94.4273	1868412482	1824381573	3.68466	2.35659	94.3032	76.55	2335560743	96.872	2253374287	93.4631	2024929048	83.9879	1563504725	64.8494
dog_1_1	Canis_lupus_familiaris	2410976875	DP800001328TR_L01_565-572_sub	283200650	28320065000	11.7463	279364750	27933675866	11.586	0.986356	1236	0.00043644	3811648	1.34592	23016	0.0081271	176393084	0.622856	130849	0.000468427	41	279364750	264802498	94.7874
dog_1_2	Canis_lupus_familiaris	2410976875	DP800002315TL_L01_565-572	937840958	93784095800	38.8988	921835284	92175737630	38.2317	0.98285	353118	0.0376522	15572746	1.66049	79810	0.00850997	732459140	0.781006	924059	0.0010025	41	921835284	873931648	94.8034
dog_2_0	Canis_lupus_familiaris	2410976875	DP800000986TL_L01_573-580	682823994	68282399400	28.3215	670836884	67078346694	27.8221	0.982367	88698	0.0129899	11841760	1.73423	56652	0.00829672	546379636	0.800176	6286623	0.00937206	41	670836884	635012780	94.6598	1723378345	1695020070	3.7691	1.6455	94.9215	71.12	2334250030	96.8176	2262704808	93.8501	2048759069	84.9763	1352124065	56.082
dog_2_1	Canis_lupus_familiaris	2410976875	DP800001328TR_L01_573-580	560410038	56041003800	23.2441	552623910	55257649636	22.9192	0.986022	2372	0.000423262	7732964	1.37988	50792	0.00906336	357314634	0.637595	265249	0.000480022	41	552623910	524617206	94.932
dog_2_2	Canis_lupus_familiaris	2410976875	DP800002191BL_L01_573-580	572567036	57256703600	23.7483	562247222	56211849390	23.315	0.981751	86004	0.0150208	10072946	1.75926	160864	0.0280952	480701990	0.839556	1759149	0.0031295	41	562247222	533619094	94.9083
dog_3a_0	Canis_lupus_familiaris	2410976875	DP800000986TL_L01_589-596	698750980	69875098000	28.9821	686607926	68651262958	28.4745	0.982485	88104	0.0126088	11984028	1.71506	70922	0.0101498	558472282	0.799244	6622178	0.00964611	41	686607926	651118658	94.8312	1711163634	1681558275	3.83811	1.73013	94.8059	70.45	2334463076	96.8264	2241657418	92.9771	1978282914	82.0532	1332883725	55.284
dog_3a_1	Canis_lupus_familiaris	2410976875	DP800001328TR_L01_589-596	558409102	55840910200	23.1611	550844344	55076496718	22.8441	0.986311	2518	0.000450924	7507548	1.34445	54692	0.00979425	350870612	0.62834	264231	0.000479753	41	550844344	523714950	95.0749
dog_3a_2	Canis_lupus_familiaris	2410976875	DP800002191BL_L01_589-596	546123356	54612335600	22.6515	536233708	53604191266	22.2334	0.98154	82276	0.0150655	9613248	1.76027	194124	0.0355458	469669924	0.860007	1675857	0.00312635	41	536233708	509597948	95.0328
dog_3b_0	Canis_lupus_familiaris	2410976875	DP800000986TL_L01_501-508	769841048	76984104800	31.9307	756917192	75683377524	31.3912	0.983104	97744	0.0126966	12743396	1.65533	82716	0.0107446	592962376	0.77024	7058996	0.00932701	41	756917192	722305724	95.4273	1868532274	1821479497	3.66993	2.51817	94.1419	76.56	2336030828	96.8915	2277855894	94.4785	2116882134	87.8018	1611635194	66.8457
dog_3b_1	Canis_lupus_familiaris	2410976875	DP800001970BR_L01_501-508	600172232	60017223200	24.8933	590720516	59065629714	24.4986	0.984145	473064	0.0788214	8912954	1.48507	65698	0.0109465	445377126	0.742082	473917	0.000802357	41	590720516	564469484	95.5561
dog_3b_2	Canis_lupus_familiaris	2410976875	DP800002409BL_L01_501-508	596918542	59691854200	24.7584	587184908	58712496684	24.3522	0.983593	67322	0.0112783	9598326	1.60798	67986	0.0113895	444800106	0.74516	326082	0.000555388	42	587184908	560776356	95.5025
dog_3c_0	Canis_lupus_familiaris	2410976875	DP800000986TL_L01_509-516	784294818	78429481800	32.5302	772183252	77206349050	32.0228	0.984405	102608	0.0130828	11912228	1.51885	96730	0.0123334	561261640	0.715626	7220948	0.00935279	41	772183252	731617068	94.7466	1929420858	1871438218	3.64518	3.00518	93.7025	78.62	2334482221	96.8272	2264357833	93.9187	2061392600	85.5003	1674547949	69.4552
dog_3c_1	Canis_lupus_familiaris	2410976875	DP800001970BR_L01_509-516	622331502	62233150200	25.8124	613195930	61309875470	25.4295	0.985164	492088	0.0790717	8562688	1.3759	80796	0.0129828	436102420	0.700756	489044	0.000797659	41	613195930	581807918	94.8812
dog_3c_2	Canis_lupus_familiaris	2410976875	DP800002409BL_L01_509-516	621076380	62107638000	25.7604	611834398	61174536712	25.3733	0.984976	81738	0.0131607	9079538	1.4619	80706	0.0129945	426699458	0.687032	344752	0.000563555	42	611834398	580330516	94.8509
dog_3d_0	Canis_lupus_familiaris	2410976875	DP800001043TL_L01_517-524	335093916	33509391600	13.8987	329089342	32905942440	13.6484	0.981992	3856	0.00115072	5975190	1.78314	25528	0.00761816	273426300	0.815969	1487552	0.00452062	41	329089342	312809648	95.0531	1537946104	1506668077	3.644	2.03375	94.627	63.23	2330752661	96.6725	2238181238	92.833	1908655093	79.1652	818056404	33.9305
dog_3d_1	Canis_lupus_familiaris	2410976875	DP800001970BR_L01_517-524	575941470	57594147000	23.8883	567521578	56747822062	23.5373	0.985305	455718	0.0791257	7935912	1.3779	28262	0.0049071	394771158	0.685436	452650	0.000797652	41	567521578	539256498	95.0196
dog_3d_2	Canis_lupus_familiaris	2410976875	DP800002394BL_L01_517-524	151765718	15176571800	6.29478	148990002	14897368658	6.17898	0.981603	91984	0.0606092	2659490	1.75237	24242	0.0159733	127651162	0.841107	88864	0.000596508	42	148990002	141204714	94.7746
dog_3d_3	Canis_lupus_familiaris	2410976875	DP800002409BL_L01_517-524	554919172	55491917200	23.0164	546617808	54657976030	22.6705	0.984972	74928	0.0135025	8199916	1.47768	26520	0.00477907	376391300	0.678281	307692	0.000562941	42	546617808	519092822	94.9645
nemo_1	Amphiprion_ocellaris	902283252	DP800002488BR_L01_573-580_sub	618658508	61865850800	68.5659	614207296	61406444024	68.0567	0.992574	248556	0.0401766	4110396	0.664405	92260	0.0149129	219707536	0.355135	435226	0.000708763	40	614207296	570317338	92.8542	528560024	517788438	14.2407	2.03791	84.3019	70.53	706870442	78.3424	683489433	75.7511	628095344	69.6118	343518266	38.0721
nemo_2	Amphiprion_ocellaris	902283252	DP800002489BR_L01_589-596_sub	618658508	61865850800	68.5659	610275234	61022123558	67.6308	0.986362	430972	0.0696623	7918232	1.2799	34070	0.00550708	384750362	0.621911	1161442	0.00190331	40	610275234	563966164	92.4118	525753154	514821252	14.1518	2.07928	84.3589	70.11	706314974	78.2808	681953903	75.5809	623188723	69.068	341292352	37.8254
nemo_3a	Amphiprion_ocellaris	902283252	DP800002368TL_L01_501-508_sub	618658508	61865850800	68.5659	612884962	61283563132	67.9205	0.990588	41910	0.00677434	5681384	0.918339	50252	0.00812274	266259868	0.430383	1061686	0.00173242	39	612884962	569354758	92.8975	530384752	517971366	13.7148	2.34045	84.5136	70.49	706759045	78.3301	682558930	75.648	623394126	69.0907	354754461	39.3174
nemo_3b	Amphiprion_ocellaris	902283252	DP800002368TL_L01_509-516_sub	618658508	61865850800	68.5659	612462692	61241051830	67.8734	0.989901	35672	0.00576602	6116260	0.988633	43884	0.00709341	285163100	0.460938	951130	0.00155309	39	612462692	566638354	92.518	530012062	516657515	13.7175	2.51967	84.3574	70.01	708147783	78.484	684255995	75.8361	622914501	69.0376	341156460	37.8104
pogona_1	Pogona vitticeps	1716675060	DP800000855BL_L01_517-524	1170919994	117091999400	68.2086	1148583104	114850605140	66.9029	0.980858	305548	0.0260947	21952300	1.87479	79042	0.00675042	1010375930	0.862891	5856019	0.00509881	42	1148583104	1025042670	89.2441	1053905173	1036809573	13.7175	1.62212	90.2686	62.97	1546989679	90.1155	1459603052	85.025	1257584765	73.257	489034863	28.4873
pogona_2b	Pogona vitticeps	1716675060	DP800000855BL_L01_533-540	1078721872	107872187200	62.8379	1058118652	105805101852	61.6337	0.980838	280480	0.0260011	20194202	1.87205	128538	0.0119158	934426418	0.866235	5398596	0.0051024	42	1058118652	943784206	89.1946	970740966	954857219	13.7175	1.63625	90.241	58.23	1537630529	89.5703	1437454303	83.7348	1154737671	67.2659	262627800	15.2986
pogona_3a	Pogona vitticeps	1716675060	DP800000855BL_L01_541-548_sub	1170919994	117091999400	68.2086	1152952894	115251660704	67.1366	0.984283	337676	0.0288385	17435764	1.48907	193660	0.0165391	856821726	0.731751	6010086	0.00521475	42	1152952894	1044907932	90.6288	1060096409	1044604498	13.7175	1.46137	90.6025	63.44	1543207610	89.8951	1449132556	84.4151	1236485589	72.0279	529391882	30.8382
pogona_3b	Pogona vitticeps	1716675060	DP800000855BL_L01_549-556	1175308012	117530801200	68.4642	1155138562	115490045404	67.2754	0.982636	330950	0.0281586	19731556	1.67884	106944	0.00909923	930798626	0.791961	5933761	0.0051379	42	1155138562	1044458556	90.4185	1059456735	1042750982	13.7175	1.57682	90.2706	63.24	1546364229	90.079	1457100090	84.8792	1248473751	72.7263	490538434	28.5749
pogona_3c	Pogona vitticeps	1716675060	DP800001322TR_L01_509-516	460143160	46014316000	26.8043	449202348	44912647556	26.1626	0.976058	2348	0.000510276	10897196	2.36822	41268	0.00896851	500359604	1.0874	440090	0.00097988	42	449202348	402916288	89.6959	1061744620	1032446201	13.7175	2.75946	89.2418	62.73	1545653594	90.0376	1455023917	84.7583	1230898301	71.7025	485170903	28.2622
pogona_3c	Pogona vitticeps	1716675060	DP800002408BL_L01_509-516	720128442	72012844200	41.949	707706986	70760962694	41.2198	0.982616	847630	0.117705	11497958	1.59665	75868	0.0105353	573398706	0.796245	380830	0.000538192	42	707706986	630996026	89.1606
r_panda_1_0	Ailurus_fulgens	2342939053	DP800000977TL_L01_573-580	684659862	68465986200	29.2223	672104546	67207447146	28.6851	0.981618	12774	0.00186574	12510226	1.82722	32316	0.00472001	568914324	0.830944	498276	0.0007414	41	672104546	619056690	92.1072	1746821069	1647308091	5.52232	5.6968	89.7242	70.92	2255886494	96.2845	2198779883	93.8471	1983167664	84.6444	1226668315	52.356
r_panda_1_1	Ailurus_fulgens	2342939055	DP800001743TR_L01_573-580	655699744	65569974400	27.9862	646825154	64679770930	27.6063	0.986424	421028	0.0642105	8419216	1.284	34346	0.00523807	398042000	0.607049	125078	0.00019338	41	646825154	595749854	92.1037
r_panda_1_2	Ailurus_fulgens	2342939059	DP800002368TL_L01_573-580_sub	526894540	52689454000	22.4886	517039306	51701752106	22.067	0.981254	29360	0.00557227	9801918	1.86032	23956	0.00454664	445403464	0.845337	835129	0.00161528	42	517039306	475352626	91.9374
r_panda_2_0	Ailurus_fulgens	2342939054	DP800000977TL_L01_589-596	626195126	62619512600	26.7269	613547472	61352584450	26.1862	0.979768	11874	0.00189621	12614534	2.01447	21246	0.00339287	571381670	0.912466	447347	0.000729141	41	613547472	569389980	92.8029	1615482718	1527423883	4.8321	5.45093	90.3112	65.97	2253383222	96.1776	2209092750	94.2872	1969209241	84.0487	807922073	34.4833
r_panda_2_1	Ailurus_fulgens	2342939056	DP800001743TR_L01_589-596	597627260	59762726000	25.5076	589091698	58907246222	25.1425	0.985685	384082	0.0642678	8127700	1.35999	23780	0.00397907	381792858	0.638848	109110	0.000185223	41	589091698	545636906	92.6234
r_panda_2_2	Ailurus_fulgens	2342939060	DP800002368TL_L01_589-596_sub	498806136	49880613600	21.2898	488651282	48863541866	20.8557	0.97961	27070	0.00542696	10111582	2.02716	16202	0.00324816	457776094	0.917744	775845	0.00158778	42	488651282	451842844	92.4673
r_panda_3a_0	Ailurus_fulgens	2342939051	DP800000977TL_L01_501-508	731366508	73136650800	31.2158	718197736	71816358488	30.6523	0.981948	13744	0.00187922	13092238	1.79011	62790	0.0085853	598426142	0.81823	531340	0.000739859	41	718197736	663981978	92.4511	1817269924	1723250072	4.85764	5.17369	90.5439	74.35	2254216149	96.2132	2218241706	94.6777	2077818311	88.6843	1406866216	60.0471
r_panda_3a_1	Ailurus_fulgens	2342939057	DP800001866TL_L01_501-508	599008474	59900847400	25.5665	587886332	58785613582	25.0905	0.981382	215962	0.0360532	10846306	1.81071	59874	0.00999552	509942398	0.851311	102384	0.000174165	41	587886332	545681528	92.8209
r_panda_3a_2	Ailurus_fulgens	2342939061	DP800002369TL_L01_501-508	608546094	60854609400	25.9736	597135650	59710986022	25.4855	0.981207	515044	0.0846352	10849076	1.78279	46324	0.00761224	519505138	0.853682	691332	0.0011578	42	597135650	549319216	91.9924
r_panda_3b_0	Ailurus_fulgens	2342939052	DP800000977TL_L01_509-516	817527396	81752739600	34.8932	802952986	80291130370	34.2694	0.982122	15740	0.00192532	14513052	1.77524	45618	0.00558	661540810	0.809197	592129	0.000737477	42	802952986	740826980	92.2628	1972471591	1865405047	4.92183	5.42804	90.2545	80.46	2255015217	96.2473	2226880489	95.0465	2130822653	90.9466	1708956357	72.9407
r_panda_3b_1	Ailurus_fulgens	2342939058	DP800001866TL_L01_509-516	609558324	60955832400	26.0168	598067118	59803159342	25.5248	0.98109	223138	0.0366065	11224018	1.84134	44050	0.00722654	527851848	0.865958	114096	0.000190786	42	598067118	554990544	92.7974
r_panda_3b_2	Ailurus_fulgens	2342939062	DP800002369TL_L01_509-516	678207342	67820734200	28.9469	665806762	66577567698	28.4163	0.98167	561002	0.0827184	11805346	1.74067	34232	0.00504742	564353492	0.832125	773255	0.00116143	43	665806762	611632292	91.8633
pig_1_0	Sus_scrofa	2501912388	DP800001043TL_L01_557-564	342216892	34221689200	13.6782	334594384	33455141322	13.3718	0.977601	4074	0.00119047	7585472	2.21657	32962	0.0096319	347448388	1.01529	1490050	0.00445387	42	334594384	313380970	93.66	1200450015	1162697442	6.9645	3.14487	90.4659	46.71	2364696184	94.5155	2022174092	80.8251	1051816263	42.0405	92029888	3.67838
pig_1_1	Sus_scrofa	2501912388	DP800002408BL_L01_557-564	601644748	60164474800	24.0474	592232364	59217909110	23.6691	0.984267	721538	0.119928	8640096	1.43608	50750	0.00843521	432324350	0.718571	322476	0.000544558	43	592232364	551798106	93.1726
pig_1_2	Sus_scrofa	2501912388	DP800002410BL_L01_557-564	362608884	36260888400	14.4933	358406292	35837552168	14.3241	0.988325	334586	0.0922719	3844852	1.06033	23154	0.00638539	194892062	0.537472	444165	0.00123938	43	358406292	333289896	92.9922
pig_2_0	Sus_scrofa	2501912388	DP800001043TL_L01_565-572	346602848	34660284800	13.8535	339127668	33904164936	13.5513	0.978185	4186	0.00120772	7413084	2.13878	57910	0.0167079	346313984	0.999167	1526076	0.00450115	43	339127668	316541920	93.34	1480790513	1432488602	6.90249	3.2619	90.5857	57.95	2379414339	95.1038	2259454585	90.3091	1757216034	70.2349	470088643	18.7892
pig_2_1	Sus_scrofa	2501912388	DP800001970BR_L01_565-572	728968356	72896835600	29.1364	716228684	71607277600	28.621	0.98231	574120	0.0787579	12061014	1.65453	104538	0.0143405	606380220	0.831833	576491	0.000805073	43	716228684	670743792	93.6494
pig_2_2	Sus_scrofa	2501912388	DP800002112TR_L01_565-572	533458094	53345809400	21.322	526006426	52591869704	21.0207	0.985867	644988	0.120907	6751378	1.26559	55302	0.0103667	349516336	0.65519	103825	0.000197416	43	526006426	494206330	93.9544
pig_3a_0	Sus_scrofa	2501912388	DP800001043TL_L01_573-580	341116884	34111688400	13.6342	334422444	33435822092	13.3641	0.980187	3844	0.00112689	6638718	1.94617	51878	0.0152083	309039628	0.905964	1496014	0.00447429	42	334422444	314514216	94.047	1459379875	1416031631	6.01662	2.97032	91.4797	57.53	2375104943	94.9316	2246224945	89.7803	1774183089	70.9131	425258375	16.9973
pig_3a_1	Sus_scrofa	2501912388	DP800001970BR_L01_573-580	711681116	71168111600	28.4455	700121642	70000334620	27.9787	0.983591	562858	0.0790885	10895654	1.53097	100962	0.0141864	549563440	0.772205	561069	0.000801523	42	700121642	658977248	94.1233
pig_3a_2	Sus_scrofa	2501912388	DP800002112TR_L01_573-580	520142500	52014250000	20.7898	513374718	51331467682	20.5169	0.986873	627478	0.120636	6093942	1.17159	46362	0.00891333	315531568	0.606625	100947	0.000196657	42	513374718	485988058	94.6654
pig_3b_0	Sus_scrofa	2501912388	DP800001043TL_L01_589-596	316057592	31605759200	12.6326	310588070	31031997670	12.4033	0.981846	3912	0.00123775	5328208	1.68583	137402	0.0434737	279542980	0.884468	1476532	0.0047581	42	310588070	290412166	93.504	1435603482	1374474883	6.92863	4.25804	89.5801	55.18	2381514821	95.1878	2212105060	88.4166	1651096977	65.9934	295576506	11.814
pig_3b_1	Sus_scrofa	2501912388	DP800001320TR_L01_589-596	539253824	53925382400	21.5537	533130306	53267041914	21.2905	0.987792	3578	0.000663509	5873370	1.08917	246570	0.0457243	334856486	0.620963	375231	0.000704434	42	533130306	498975892	93.5936
pig_3b_2	Sus_scrofa	2501912388	DP800001580BR_L01_589-596	470074512	47007451200	18.7886	460486962	45997146210	18.3848	0.978508	6132	0.00130447	9212022	1.95969	369396	0.0785824	501739220	1.06736	655566	0.00142523	42	460486962	430850370	93.5641
pig_3b_3	Sus_scrofa	2501912388	DP800002406BL_L01_589-596	232907906	23290790600	9.3092	230146928	23000790928	9.19328	0.987549	490364	0.21054	2181606	0.936682	89008	0.038216	146809382	0.630332	468447	0.00203666	43	230146928	214952882	93.3981
pig_3c_0	Sus_scrofa	2501912388	DP800001043TL_L01_501-508_sub	347212574	34721257400	13.8779	340565708	34050991974	13.61	0.980696	3966	0.00114224	6597148	1.90003	45752	0.0131769	305883236	0.880968	1484603	0.00435994	42	340565708	323280584	94.9246	1498207601	1454166036	6.34982	2.93962	91.1611	58.82	2380356031	95.1415	2281307021	91.1825	1845766968	73.7742	459516491	18.3666
pig_3c_1	Sus_scrofa	2501912388	DP800001320TR_L01_501-508	691846318	69184631800	27.6527	682441586	68233688210	27.2726	0.986255	4062	0.000587125	9314610	1.34634	86060	0.0124392	437517470	0.632391	427468	0.000626476	42	682441586	648885522	95.0829
pig_3c_2	Sus_scrofa	2501912388	DP800001580BR_L01_501-508	585941108	58594110800	23.4197	572154090	57204360358	22.8643	0.976282	6972	0.00118988	13671308	2.33322	108738	0.0185578	634627392	1.08309	784617	0.0013716	42	572154090	544103588	95.0974
pig_3d_0	Sus_scrofa	2501912388	DP800001044TL_L01_509-516	531390040	53139004000	21.2394	521625844	52157266588	20.847	0.981525	8690	0.00163533	9715690	1.82835	39816	0.0074928	445772492	0.83888	495768	0.000950525	42	521625844	490209346	93.9772	1426950134	1384275032	6.32435	2.99065	91.1718	55.96	2386741687	95.3967	2242843882	89.6452	1712418008	68.4444	299187220	11.9583
pig_3d_1	Sus_scrofa	2501912388	DP800001320TR_L01_509-516	510532882	51053288200	20.4057	503465296	50341054796	20.121	0.986049	2974	0.000582529	7023520	1.37572	41092	0.00804884	325155804	0.636895	307287	0.00061041	42	503465296	474024780	94.1524
pig_3d_2	Sus_scrofa	2501912388	DP800002371TL_L01_509-516	25407266	2540726600	1.01551	24945484	2494333284	0.996971	0.98174	34614	0.136237	425302	1.67394	1866	0.00734436	21251766	0.836444	32161	0.00128936	43	24945484	23340534	93.5662
pig_3d_3	Sus_scrofa	2501912388	DP800001580BR_L01_509-516	479432532	47943253200	19.1626	468279116	46821651568	18.7143	0.976606	5892	0.00122895	11094270	2.31404	53254	0.0111077	508980702	1.06163	642375	0.00137196	42	468279116	440548426	94.0782
pig_3e_0	Sus_scrofa	2501912388	DP800001044TL_L01_517-524	553966444	55396644400	22.1417	543136754	54307847788	21.7065	0.980345	9014	0.00162717	10785102	1.94689	35574	0.00642169	493689532	0.89119	520864	0.000959095	42	543136754	510609744	94.0113	1484465760	1440882188	6.52785	2.93598	91.0689	58.13	2388985580	95.4864	2259207152	90.2992	1803145428	72.0707	433735118	17.3361
pig_3e_1	Sus_scrofa	2501912388	DP800001320TR_L01_517-524	535266198	53526619800	21.3943	527444532	52738395934	21.0792	0.985274	3110	0.000581019	7782286	1.45391	36270	0.00677607	359205896	0.671079	321682	0.000609958	43	527444532	496741404	94.1789
pig_3e_2	Sus_scrofa	2501912388	DP800002371TL_L01_517-524	25813766	2581376600	1.03176	25335324	2533302624	1.01255	0.981377	34768	0.134688	442178	1.71295	1496	0.00579536	21997396	0.852158	32247	0.00127292	43	25335324	23665556	93.4093
pig_3e_3	Sus_scrofa	2501912388	DP800001580BR_L01_517-524	498397838	49839783800	19.9207	486271908	48620321800	19.4333	0.975532	5738	0.00115129	12073184	2.4224	47008	0.00943182	552603690	1.10876	669865	0.00137775	43	486271908	457573200	94.0982
pig_3f_0	Sus_scrofa	2501912388	DP800001320TR_L01_525-532	563615372	56361537200	22.5274	555583950	55551200964	22.2035	0.985623	3394	0.000602184	7929178	1.40684	98850	0.0175386	373283506	0.662302	346658	0.000624033	42	555583950	527411830	94.9293	1484853484	1442230923	5.9957	2.87049	91.5276	58.59	2382228602	95.2163	2290297266	91.5419	1846699061	73.8115	431671891	17.2537
pig_3f_1	Sus_scrofa	2501912388	DP800001580BR_L01_525-532	482330050	48233005000	19.2785	470577168	47050064260	18.8056	0.975474	5990	0.00124189	11621676	2.40949	125216	0.0259606	540960740	1.12156	642120	0.00136476	42	470577168	446757252	94.9381
pig_3f_2	Sus_scrofa	2501912388	DP800001044TL_L01_525-532	560260982	56026098200	22.3933	549572796	54950424402	21.9634	0.9808	9188	0.00163995	10585618	1.88941	93380	0.0166672	491635258	0.877511	520913	0.000947969	42	549572796	521394170	94.8726
pig_3g_0	Sus_scrofa	2501912388	DP800001044TL_L01_533-540	564009506	56400950600	22.5431	553969804	55392063172	22.1399	0.982112	9694	0.00171877	9979960	1.76947	50048	0.00887361	458278248	0.812536	525098	0.000947966	41	553969804	523764618	94.5475	1489612804	1442379240	6.06425	3.17086	91.174	58.34	2385291206	95.3387	2243493346	89.6711	1788021287	71.4662	500155774	19.9909
pig_3g_1	Sus_scrofa	2501912388	DP800001320TR_L01_533-540	558942098	55894209800	22.3406	551395010	55134337476	22.0369	0.986405	3498	0.000625825	7493592	1.34067	49998	0.00894511	346839244	0.620528	340484	0.000617553	42	551395010	522083392	94.6841
pig_3g_2	Sus_scrofa	2501912388	DP800001580BR_L01_533-540	487832320	48783232000	19.4984	476642132	47658719040	19.0489	0.976949	5990	0.00122788	11061834	2.26755	122364	0.0250832	513604220	1.05283	649539	0.0013629	42	476642132	451036758	94.628
boliv2_1_0	Saimiri_boliviensis_boliviensis	2608588537	DP800000978TL_L01_517-524	712364868	71236486800	27.3084	700572994	70053182374	26.8548	0.983389	265550	0.0372772	11501782	1.61459	24542	0.00344514	534802966	0.750743	394902	0.000563717	41	700572994	627773944	89.6086	1769616547	1678497697	5.09367	5.14907	90.4713	65.37	2459809510	94.2966	2380951898	91.2736	2064619418	79.147	948452323	36.3588
boliv2_1_1	Saimiri_boliviensis_boliviensis	2608588537	DP800002391TL_L01_517-524	602549152	60254915200	23.0987	598130378	59809966910	22.9281	0.992616	113514	0.018839	4284880	0.711125	20380	0.0033823	204982980	0.340193	540668	0.000903976	41	598130378	535156298	89.4715
boliv2_1_2	Saimiri_boliviensis_boliviensis	2608588537	DP800002555TL_L01_517-524_sub	562479542	56247954200	21.5626	556578712	55654837924	21.3352	0.989455	3126	0.000555754	5878426	1.04509	19278	0.00342732	269011916	0.478261	517024	0.000928983	41	556578712	497965592	89.469
boliv2_2_0	Saimiri_boliviensis_boliviensis	2608588537	DP800002027TR_L01_525-532	690686756	69068675600	26.4774	684484498	68443268702	26.2377	0.990945	5306	0.000768221	6112126	0.884935	84826	0.0122814	289353568	0.418936	663480	0.000969387	40	684484498	616772554	90.1076	1771161733	1675892941	5.26392	5.37889	90.0944	65.21	2460623749	94.3278	2424114231	92.9282	2177734028	83.4832	801790490	30.7366
boliv2_2_1	Saimiri_boliviensis_boliviensis	2608588537	DP800002391TL_L01_525-532	653207104	65320710400	25.0406	648134738	64809437178	24.8446	0.992173	127160	0.019467	4866632	0.745037	78574	0.012029	239058882	0.365977	587610	0.000906674	41	648134738	580220412	89.5216
boliv2_2_2	Saimiri_boliviensis_boliviensis	2608588537	DP800002555TL_L01_525-532_sub	533499702	53349970200	20.4517	527533000	52749878816	20.2216	0.988752	2942	0.000551453	5905000	1.10684	58760	0.0110141	274562614	0.514644	472579	0.000895886	41	527533000	473200398	89.7006
boliv2_3_0	Saimiri_boliviensis_boliviensis	2608588537	DP800002027TR_L01_533-540	623020078	62302007800	23.8834	617382242	61735377454	23.6662	0.990905	5770	0.000926134	5593854	0.897861	38212	0.00613335	258996436	0.415711	595768	0.000965035	40	617382242	558309146	90.4317	1643366986	1564698074	4.85636	4.78706	91.0108	61.13	2459595329	94.2884	2412561953	92.4853	2034797766	78.0038	499250427	19.1387
boliv2_3_1	Saimiri_boliviensis_boliviensis	2608588537	DP800002391TL_L01_533-540	536883322	53688332200	20.5814	532485068	53246550384	20.412	0.991771	101920	0.0189836	4266668	0.79471	29666	0.0055256	203421046	0.378892	479372	0.000900287	41	532485068	476784674	89.5395
boliv2_3_2	Saimiri_boliviensis_boliviensis	2608588537	DP800002555TL_L01_533-540	576014576	57601457600	22.0815	569376424	56935392262	21.8261	0.988437	3308	0.000574291	6606012	1.14685	28832	0.00500543	301700968	0.523773	540746	0.000949754	41	569376424	511393782	89.8165
bolivian_1_0	Saimiri_boliviensis_boliviensis	2608588537	DP800000978TL_L01_565-572	739202096	73920209600	28.3372	725036884	72500373430	27.793	0.980792	275050	0.037209	13855694	1.87441	34468	0.00466287	641048000	0.867216	398757	0.000550007	40	725036884	648550086	89.4506	1760574487	1674002441	5.08337	4.91726	90.6747	64.85	2459549243	94.2866	2383442158	91.369	2074675586	79.5325	897944267	34.4226
bolivian_1_1	Saimiri_boliviensis_boliviensis	2608588537	DP800001574BR_L01_565-572	522864746	52286474600	20.044	514425398	51439889346	19.7194	0.983809	20336	0.00388934	8391744	1.60496	27268	0.00521512	382601634	0.731741	52325127	0.101721	40	514425398	461015800	89.6176
bolivian_1_2	Saimiri_boliviensis_boliviensis	2608588537	DP800002369TL_L01_565-572	615326720	61532672000	23.5885	606700068	60667444434	23.2568	0.985939	493662	0.0802276	8104400	1.31709	28590	0.00464631	393308276	0.639186	679314	0.00111973	41	606700068	540315856	89.0581
bolivian_2b_0	Saimiri_boliviensis_boliviensis	2608588537	DP800000978TL_L01_589-596_sub	553955176	55395517600	21.2358	546036538	54596557376	20.9295	0.985577	202182	0.0364979	7680094	1.38641	36362	0.00656407	364668144	0.658299	325083	0.000595428	41	546036538	473746254	86.7609	1793889849	1726680535	3.87087	3.74657	92.8865	42.09	2454582808	94.0962	2203877021	84.4854	425756852	16.3213	33130060	1.27004
bolivian_2b_1	Saimiri_boliviensis_boliviensis	2608588537	DP800002391TL_L01_589-596	1323438386	132343838600	50.7339	1312878560	131278251000	50.3254	0.991948	243724	0.018416	10240160	0.773754	75942	0.00573823	492990720	0.372507	1188441	0.000905284	42	1312878560	576352088	43.8999
bolivian_2c_0	Saimiri_boliviensis_boliviensis	2608588537	DP800000978TL_L01_501-508	628110904	62811090400	24.0786	617108682	61706794162	23.6552	0.982419	233026	0.0370995	10714626	1.70585	54570	0.00868796	500978428	0.797595	343438	0.000556564	40	617108682	556541066	90.1853	1758014911	1655978507	5.25738	5.80407	89.66	64.45	2460002408	94.304	2418469196	92.7118	2134197124	81.8142	767569277	29.4247
bolivian_2c_1	Saimiri_boliviensis_boliviensis	2608588537	DP800002391TL_L01_501-508	596424168	59642416800	22.8639	591766302	59173341058	22.684	0.992135	113752	0.0190723	4495076	0.753671	49038	0.008222	217315802	0.364365	532729	0.000900285	40	591766302	531020612	89.7349
bolivian_2c_2	Saimiri_boliviensis_boliviensis	2608588537	DP800002555TL_L01_501-508	645544242	64554424200	24.7469	638079240	63804074870	24.4592	0.988376	3544	0.000548994	7406404	1.14731	55054	0.00852831	341814940	0.529499	607878	0.000952726	40	638079240	573952236	89.95
bolivian_3b_0	Saimiri_boliviensis_boliviensis	2608588537	DP800000978TL_L01_509-516	594926598	59492659800	22.8065	584194068	58416806934	22.394	0.981916	220212	0.037015	10482860	1.76204	29458	0.00495154	486094406	0.817066	319159	0.000546348	40	584194068	524726576	89.8206	1509115553	1433388557	5.1059	5.01797	90.5462	55.78	2458179450	94.2341	2388244864	91.5531	1729322494	66.2934	210563427	8.07193
bolivian_3b_1	Saimiri_boliviensis_boliviensis	2608588537	DP800002391TL_L01_509-516	445577378	44557737800	17.0812	441786418	44176859928	16.9352	0.991452	77826	0.0174663	3687780	0.827641	25354	0.00569015	175997152	0.394987	401771	0.00090946	41	441786418	395465006	89.515
bolivian_3b_2	Saimiri_boliviensis_boliviensis	2608588537	DP800002555TL_L01_509-516	563367852	56336785200	21.5967	557066218	55704342684	21.3542	0.988774	3092	0.000548842	6269192	1.11281	29350	0.00520974	286831636	0.509137	526780	0.000945671	40	557066218	498640002	89.5118
bolivian_3c_0	Saimiri_boliviensis_boliviensis	2608588537	CL100102821_L01_533-540	653744388	65374438800	25.0612	644284074	64409622824	24.6914	0.985242	3982052	0.609115	4680338	0.715928	797924	0.122054	419294886	0.641374	37119232	0.0576299	40	644284074	578921950	89.8551	1765518714	1656117838	5.08814	6.19653	89.4579	64.7	2461493219	94.3611	2432601465	93.2536	2181871095	83.6418	721796607	27.67
bolivian_3c_1	Saimiri_boliviensis_boliviensis	2608588537	CL100102821_L02_533-540	635501286	63550128600	24.3619	626083508	62589796558	23.9937	0.984889	4148530	0.652796	4553340	0.716496	715908	0.112652	433032222	0.681403	25480110	0.0407097	40	626083508	563687942	90.034
bolivian_3c_2	Saimiri_boliviensis_boliviensis	2608588537	CL100102818_L01_533-540_sub	588147888	58814788800	22.5466	580914980	58075882920	22.2633	0.987437	1635876	0.27814	4858990	0.826151	738042	0.125486	347713660	0.591201	14839269	0.0255515	41	580914980	520275364	89.5614
goat_1_0	Capra_hircus	2922813246	DP800002048BL_L01_565-572	722614712	72261471200	24.7233	715679184	71564502362	24.4848	0.990355	473982	0.0655926	6411066	0.887204	50480	0.00698574	319439278	0.44206	704257	0.000984087	42	715679184	676359556	94.506	1732035228	1682569806	5.55443	2.85591	91.8609	59.59	2734484699	93.5566	2572411742	88.0115	2177269588	74.4923	673450726	23.0412
goat_1_1	Capra_hircus	2922813246	DP800002391TL_L01_565-572	655824190	65582419000	22.4381	649502258	64947613414	22.2209	0.99032	130386	0.0198812	6153876	0.938342	37670	0.00574392	291298556	0.444172	585831	0.000902005	43	649502258	609735016	93.8773
goat_1_2	Capra_hircus	2922813246	DP800002488BR_L01_565-572_sub	471561098	47156109800	16.1338	466467910	46644928470	15.9589	0.98916	217328	0.0460869	4848806	1.02825	27054	0.00573711	232606060	0.493268	310289	0.000665215	43	466467910	437993608	93.8958
goat_2a_0	Capra_hircus	2922813246	DP800001569BR_L01_573-580	439030736	43903073600	15.0208	428848236	42882025492	14.6715	0.976743	984	0.00022413	10118226	2.30467	63290	0.0144158	459721638	1.04713	100338	0.000233986	43	428848236	406434746	94.7736	1616954647	1566057429	5.57926	3.14772	91.5575	55.56	2723473773	93.1799	2578503613	88.2199	1947097991	66.6173	351307284	12.0195
goat_2a_1	Capra_hircus	2922813246	DP800002391TL_L01_573-580	591443736	59144373600	20.2354	585695216	58566833574	20.0378	0.990235	110170	0.0186273	5596436	0.946233	41914	0.00708673	266000416	0.449748	535300	0.000913999	43	585695216	552787240	94.3814
goat_2a_2	Capra_hircus	2922813246	DP800002555TL_L01_573-580	705777226	70577722600	24.1472	695920698	69588867662	23.8089	0.985989	3808	0.000539547	9807524	1.38961	45196	0.00640372	448012688	0.634779	672512	0.000966407	43	695920698	656573852	94.3461
goat_2c_0	Capra_hircus	2922813246	DP800001569BR_L01_501-508	435035440	43503544000	14.8841	425656926	42563175372	14.5624	0.978384	954	0.000219292	9308860	2.13979	68700	0.0157918	423840638	0.974267	101607	0.00023872	43	425656926	402497014	94.559	1728999204	1668994193	5.5226	3.47051	91.3201	58.29	2726336231	93.2778	2595843127	88.8132	2097797374	71.7732	532096148	18.2049
goat_2c_1	Capra_hircus	2922813246	DP800002397BL_L01_501-508	608158360	60815836000	20.8073	603448146	60342324144	20.6453	0.992214	4020	0.000661012	4673556	0.768477	32638	0.00536669	216687486	0.356301	195763	0.000324421	43	603448146	566769006	93.9217
goat_2c_2	Capra_hircus	2922813246	DP800002488BR_L01_501-508	713520060	71352006000	24.4121	706343020	70631289626	24.1655	0.989899	321416	0.0450465	6811594	0.954646	44030	0.00617081	328707054	0.460684	486560	0.000688873	43	706343020	663707210	93.9639
goat_2c_3	Capra_hircus	2922813246	DP800002498TL_L01_501-508_sub	93286140	9328614000	3.19166	92182386	9217459744	3.15363	0.988085	6836	0.00732799	1088482	1.16682	8436	0.00904314	50801036	0.544572	38141	0.000413791	43	92182386	58073076	62.998
goat_3a_0	Capra_hircus	2922813246	DP800001569BR_L01_509-516	460866020	46086602000	15.7679	450738420	45071527358	15.4206	0.977975	1040	0.000225662	10090682	2.1895	35878	0.00778491	455228762	0.987768	106460	0.000236202	43	450738420	427388314	94.8196	1764803433	1707005191	5.59031	3.27505	91.4249	60.65	2726550147	93.2851	2607519952	89.2127	2220171869	75.9601	703999451	24.0864
goat_3a_1	Capra_hircus	2922813246	DP800002397BL_L01_509-516	595135902	59513590200	20.3617	590501052	59048148562	20.2025	0.992179	3916	0.000658001	4611678	0.774895	19256	0.00323556	212133588	0.356446	186461	0.000315778	42	590501052	555084872	94.0024
goat_3a_2	Capra_hircus	2922813246	DP800002488BR_L01_509-516	648879174	64887917400	22.2005	642118954	64209544356	21.9684	0.989545	284454	0.0438377	6450126	0.994041	25640	0.00395143	309459034	0.476913	424444	0.000661029	43	642118954	605905894	94.3604
goat_3a_3	Capra_hircus	2922813246	DP800002498TL_L01_509-516	185884838	18588483800	6.35979	183754006	18374722572	6.28666	0.9885	13540	0.00728408	2109650	1.13492	7642	0.00411115	96718438	0.520314	72164	0.000392735	43	183754006	172831422	94.0559
goat_3c.1_0	Capra_hircus	2922813246	DP800000987TL_L01_517-524	659904540	65990454000	22.5777	649536680	64950723922	22.222	0.984244	32398	0.0049095	10315242	1.56314	20220	0.00306408	468839608	0.710466	1902113	0.00292855	42	649536680	610493864	93.9891	1723706864	1679778369	5.51322	2.54849	92.1783	59.47	2725088764	93.2351	2599982929	88.9548	2156815631	73.7925	619236525	21.1863
goat_3c.1_1	Capra_hircus	2922813246	DP800001569BR_L01_517-524	530140330	53014033000	18.138	518814964	51878500598	17.7495	0.978581	1292	0.000243709	11298726	2.13127	25348	0.00478138	508236132	0.958682	124407	0.000239805	43	518814964	490203558	94.4852
goat_3c.1_2	Capra_hircus	2922813246	DP800002488BR_L01_517-524_sub	659955130	65995513000	22.5794	653962636	65393568580	22.3735	0.990879	263830	0.039977	5709836	0.865185	18828	0.00285292	274006130	0.415189	456510	0.000698096	43	653962636	614467522	93.9606
goat_3c.2_0	Capra_hircus	2922813246	DP800000987TL_L01_525-532	670535704	67053570400	22.9414	660305568	66027036454	22.5902	0.984691	33804	0.00504134	10157374	1.51481	38958	0.00580998	464303886	0.692437	1964354	0.00297508	42	660305568	618672712	93.6949	1723730816	1678056475	5.53011	2.64974	92.0673	59.41	2725526552	93.2501	2603270570	89.0673	2161625183	73.957	612844421	20.9676
goat_3c.2_1	Capra_hircus	2922813246	DP800001569BR_L01_525-532	492563414	49256341400	16.8524	481968732	48193886524	16.4889	0.97843	1216	0.000246872	10527202	2.13723	66264	0.0134529	477950606	0.970333	117886	0.000244608	43	481968732	453484252	94.09
goat_3c.2_2	Capra_hircus	2922813246	DP800002488BR_L01_525-532_sub	686900882	68690088200	23.5014	680367422	68033542814	23.2767	0.990442	312356	0.0454732	6179770	0.89966	41334	0.00601746	299770196	0.43641	492254	0.000723546	43	680367422	635864458	93.459
devil_1_0	Sarcophilus_harrisii	3174693010	DP800000978TL_L01_541-548	756907486	75690748600	23.8419	743966076	74390848454	23.4325	0.982826	282410	0.037311	12607814	1.6657	51186	0.00676252	589692906	0.779082	430382	0.000578542	36	743966076	675888246	90.8493	1864592706	1757755670	3.46735	5.72978	91.2329	58.27	2892374815	91.1072	2763081814	87.0346	2106233920	66.3445	409095452	12.8861
devil_1_1	Sarcophilus_harrisii	3174693010	DP800002368TL_L01_541-548	749047084	74904708400	23.5943	739954334	73989864606	23.3061	0.987787	43676	0.00583088	8993290	1.20063	55784	0.00744733	416734824	0.556353	1160968	0.00156909	36	739954334	670550194	90.6205
devil_1_2	Sarcophilus_harrisii	3174693010	DP800002369TL_L01_541-548_sub	448652452	44865245200	14.1322	442748528	44271476558	13.9451	0.986766	394556	0.0879425	5474962	1.22031	34406	0.00766874	272294912	0.606917	518078	0.00117023	36	442748528	401672654	90.7225
devil_2_0	Sarcophilus_harrisii	3174693010	DP800000978TL_L01_549-556	599593156	59959315600	18.8866	589130638	58910004246	18.5561	0.9825	223758	0.0373183	10217818	1.70413	20942	0.0034927	474045304	0.790612	330627	0.000561241	36	589130638	535110078	90.8305	1625146847	1546969851	3.53618	4.81046	92.0538	51.33	2891254334	91.0719	2754860916	86.7757	1488562972	46.8884	85054596	2.67914
devil_2_1	Sarcophilus_harrisii	3174693010	DP800001574BR_L01_549-556	528265368	52826536800	16.6399	520362268	52033253376	16.39	0.984983	21934	0.00415208	7861092	1.4881	20074	0.00379998	359019174	0.679619	53279495	0.102395	36	520362268	473424048	90.9797
devil_2_2	Sarcophilus_harrisii	3174693010	DP800002369TL_L01_549-556	578432526	57843252600	18.2201	571012858	57098593714	17.9855	0.987126	474226	0.0819847	6925544	1.1973	19898	0.00343999	339532526	0.586987	615687	0.00107829	36	571012858	516671616	90.4834
devil_3_0	Sarcophilus_harrisii	3174693010	DP800000978TL_L01_557-564	557704686	55770468600	17.5672	546832554	54681150566	17.2241	0.980468	207456	0.0371982	10649702	1.90956	14974	0.00268493	491035984	0.880459	307295	0.000561976	36	546832554	497451782	90.9697	1647564359	1564847944	3.40947	5.02053	91.9684	52	2888246922	90.9772	2695452992	84.9044	1608590600	50.6692	132883429	4.18571
devil_3_1	Sarcophilus_harrisii	3174693010	DP800002369TL_L01_557-564	560165546	56016554600	17.6447	552231136	55221137556	17.3942	0.9858	452906	0.0808522	7465930	1.33281	15574	0.00278025	361311074	0.645008	590984	0.00107021	36	552231136	500436208	90.6208
devil_3_2	Sarcophilus_harrisii	3174693010	DP800002489BR_L01_557-564	375108978	37510897800	11.8156	368601968	36858833830	11.6102	0.982617	285554	0.0761256	6210670	1.6557	10786	0.00287543	294948750	0.786301	676667	0.00183583	36	368601968	333949422	90.5989
devil_3_3	Sarcophilus_harrisii	3174693010	DP800003655BL_L01_557-564	158262776	15826277600	4.98514	155963476	15594922938	4.91226	0.985382	115278	0.0728396	2165822	1.3685	18200	0.0114999	107005812	0.676127	435437	0.00279217	36	155963476	142823170	91.5748
devil_3_4	Sarcophilus_harrisii	3174693010	DP800003920BL_L01_557-564	79038810	7903881000	2.48965	77877278	7786939106	2.45282	0.985204	5770	0.00730021	1133124	1.43363	22638	0.0286416	54743994	0.692622	54308	0.000697424	36	77877278	71348616	91.6167
r.deer_1_0	Rangifer_tarandus	2832785815	DP800001044TL_L01_549-556	1331833826	133183382600	47.015	1307613300	130752871280	46.157	0.981751	21948	0.00164795	24116656	1.81079	81922	0.00615107	1099950350	0.825892	1248694	0.000955003	42	1307613300	1219481374	93.2601	1544919214	1411923827	15.2656	8.60857	77.6208	60.5	2193751579	77.4415	2083407314	73.5462	1752771039	61.8745	462993596	16.3441
r.deer_1_1	Rangifer_tarandus	2832785815	DP800001320TR_L01_549-556_sub	518166174	51816617400	18.2918	511388180	51135297114	18.0512	0.986851	3054	0.000589386	6741544	1.30104	33396	0.00644504	309540156	0.597376	307569	0.000601481	42	511388180	476749072	93.2265
r.deer_2a_0	Rangifer_tarandus	2832785815	DP800001044TL_L01_557-564	676877650	67687765000	23.8944	664516586	66448028838	23.4568	0.981684	11358	0.001678	12306884	1.81818	42822	0.0063264	560697692	0.828359	641864	0.000965964	42	664516586	619589210	93.2391	1590900220	1451226232	15.3908	8.77956	77.3431	62.21	2195632138	77.5079	2129018102	75.1563	1833915928	64.739	525276688	18.5428
r.deer_2a_1	Rangifer_tarandus	2832785815	DP800001320TR_L01_557-564	593838328	59383832800	20.9631	585810970	58577697806	20.6785	0.986425	3604	0.000606899	7984512	1.34456	39242	0.0066082	365886764	0.616139	365954	0.000624733	42	585810970	545785806	93.1676
r.deer_2a_2	Rangifer_tarandus	2832785815	DP800001580BR_L01_557-564	455382374	45538237400	16.0754	445300174	44526861300	15.7184	0.977791	5544	0.00121744	10033908	2.2034	42748	0.00938728	457373350	1.00437	620906	0.00139445	42	445300174	416344670	93.4975
r.deer_2a_3	Rangifer_tarandus	2832785815	DP800003965BR_L01_557-564	182927636	18292763600	6.45752	180721922	18071308854	6.37934	0.987894	18120	0.00990556	2171116	1.18687	16478	0.00900793	101993056	0.55756	156583	0.000866473	43	180721922	167831544	92.8673
r.deer_2b_0	Rangifer_tarandus	2832785815	DP800001044TL_L01_565-572	638463862	63846386200	22.5384	626352752	62632491616	22.1099	0.980987	10914	0.00170942	12064912	1.88968	35284	0.00552639	548206284	0.858633	603409	0.000963412	42	626352752	585451700	93.47	1496368973	1373117273	15.3446	8.23672	77.8403	58.94	2194723783	77.4758	2119221998	74.8105	1703494032	60.1349	339287549	11.9772
r.deer_2b_1	Rangifer_tarandus	2832785815	DP800001320TR_L01_565-572	556370892	55637089200	19.6404	548560678	54853407086	19.3638	0.985914	3156	0.000567248	7774070	1.39728	32988	0.00592914	355051264	0.638156	325217	0.000592884	42	548560678	512418492	93.4115
r.deer_2b_2	Rangifer_tarandus	2832785815	DP800001580BR_L01_565-572	423707034	42370703400	14.9573	413868580	41384465794	14.6091	0.976724	5268	0.00124331	9798236	2.3125	34950	0.00824862	445266976	1.05088	563711	0.00136213	42	413868580	387902414	93.726
r.deer_2b_3	Rangifer_tarandus	2832785815	DP800003965BR_L01_565-572	177466142	17746614200	6.26472	175235992	17522847076	6.18573	0.987391	16936	0.00954323	2198768	1.23898	14446	0.00814014	102785794	0.579185	147809	0.000843522	43	175235992	163249414	93.1598
r.deer_3a_0	Rangifer_tarandus	2832785815	DP800001044TL_L01_589-596	623905194	62390519400	22.0244	610221814	61019795290	21.5406	0.97803	9558	0.00153196	13632730	2.18506	41092	0.00658626	618802170	0.991821	585550	0.000959607	41	610221814	572921082	93.8873	1423404442	1307228341	15.444	8.16185	77.8198	56.24	2189889586	77.3052	2093248868	73.8937	1554596097	54.8787	237770863	8.39353
r.deer_3a_1	Rangifer_tarandus	2832785815	DP800002276BR_L01_589-596	558315298	55831529800	19.7091	546418834	54640201708	19.2885	0.978662	7878	0.00141103	11839914	2.12065	48672	0.00871765	539616272	0.966508	1058294	0.00193684	42	546418834	511532612	93.6155
r.deer_3a_2	Rangifer_tarandus	2832785815	DP800003006TR_L01_589-596	319661890	31966189000	11.2844	316939250	31692761740	11.1878	0.991446	121386	0.0379732	2566082	0.802749	35172	0.0110029	126966700	0.397191	233105	0.000735515	42	316939250	296898074	93.6767
r.deer_3a_3	Rangifer_tarandus	2832785815	DP800003965BR_L01_589-596	209187870	20918787000	7.38453	206234118	20622753618	7.28003	0.985848	17712	0.00846703	2917784	1.39482	18256	0.00872708	135563702	0.648048	164889	0.000799549	43	206234118	193639410	93.893
r.deer_3b_0	Rangifer_tarandus	2832785815	DP800001045TL_L01_501-508	521914444	52191444400	18.4241	505455984	50543218746	17.8422	0.96842	32372	0.00620255	16349390	3.13258	76698	0.0146955	745858954	1.42908	813602	0.00160972	41	505455984	476559800	94.2831	1460971976	1326210419	15.4853	9.2241	76.8853	57.17	2191433158	77.3596	2106554880	74.3634	1620598423	57.2086	246241909	8.69257
r.deer_3b_1	Rangifer_tarandus	2832785815	DP800001743TR_L01_501-508	654012738	65401273800	23.0873	645684994	64565931594	22.7924	0.987227	420724	0.0643296	7799394	1.19254	107626	0.0164563	376052736	0.574993	122981	0.000190474	42	645684994	607726784	94.1212
r.deer_3b_2	Rangifer_tarandus	2832785815	DP800002408BL_L01_501-508	582791764	58279176400	20.5731	573779756	57375691024	20.2542	0.984497	666474	0.114359	8235234	1.41307	110300	0.0189261	414524856	0.711274	308177	0.000537121	43	573779756	539338380	93.9975
big.gek_1	Sphaerodactylus_macrolepis	2144129287	CL100068367_L02_509-516	1429172142	142917214200	66.6551	1395163232	139426935826	65.0273	0.975578	4519766	0.316251	28332814	1.98246	1156330	0.0809091	1603476484	1.12196	22672393	0.0162611	42	1395163232	881292262	63.1677	1234321042	1220305522	12.1413	1.13548	87.4669	43.51	1644350757	76.6908	1347411943	62.8419	846068038	39.4597	86805860	4.04854
big.gek_2	Sphaerodactylus_macrolepis	2144129288	CL100102598_L01_541-548	1404195082	140419508200	65.4902	1374119858	137374868930	64.0702	0.978318	10944778	0.779434	18511258	1.31828	619188	0.0440956	1405069190	1.00062	67931558	0.0494498	43	1374119858	1206666898	87.8138	1150740346	1105079728	17.084	3.96793	80.4209	59.75	1643135056	76.6341	1472244320	68.664	1266989079	59.0911	745051975	34.7485
big.gek_3	Sphaerodactylus_macrolepis	2144129289	CL100068368_L01_517-524_sub	1415000000	141500000000	65.9942	1390919104	139057512094	64.855	0.982739	2735376	0.193313	20886010	1.47604	459510	0.0324742	1099984106	0.777374	23485278	0.0168889	43	1390919104	1268455300	91.1955	1172847949	1156209690	16.471	1.41862	83.1256	64.4	1632265389	76.1272	1452874057	67.7606	1258161121	58.6793	923835630	43.0868
leo.gek_1	Eublepharis_macularius	2017070936	CL100068368_L02_525-532_sub	1300000000	130000000000	64.4499	1280433716	128016492092	63.4665	0.984742	3572172	0.274782	15086468	1.1605	907644	0.0698188	917050068	0.705423	19161547	0.014968	43	1280433716	1159010364	90.517	1148644936	1128769882	10.9107	1.7303	88.1553	58.36	1875169139	92.965	1788423577	88.6644	1329737356	65.9242	257768929	12.7794
leo.gek_2	Eublepharis_macularius	2017070936	CL100081688_L02_541-548	1255728086	125572808600	62.255	1231403488	123096439456	61.0273	0.980279	12867854	1.02473	10711786	0.853034	744958	0.0593248	983781214	0.783435	77559112	0.0630068	43	1231403488	1111338082	90.2497	1100824663	1067394118	11.2437	3.03686	86.6811	55.44	1873432862	92.8789	1780899987	88.2914	1179982635	58.4998	144836743	7.18055
leo.gek_3	Eublepharis_macularius	2017070936	CL100102840_L01_549-556	1300000000	130000000000	64.4499	1281595652	128124650054	63.5202	0.985574	5598530	0.430656	12569126	0.966856	236692	0.0182071	771471046	0.593439	42798492	0.0334038	44	1281595652	1163495788	90.7849	1143325180	1112347758	11.4616	2.70941	86.794	57.74	1875975155	93.0049	1795011338	88.991	1322706425	65.5756	184197119	9.13191
salm_1_0	Salmo_salar	2966890203	DP800001743TR_L01_549-556	652727384	65272738400	22.0004	644042888	64396531642	21.7051	0.986576	419548	0.0642761	8189738	1.2547	75210	0.0115224	393194718	0.602387	122515	0.000190251	42	644042888	616761232	95.764	1100502363	1074801772	15.6903	2.33535	82.5148	43.75	2223306920	74.9373	1766186880	59.5299	865154195	29.1603	143575539	4.83926
salm_1_1	Salmo_salar	2966890203	DP800002397BL_L01_549-556	666092010	66609201000	22.4508	658514112	65843927576	22.1929	0.988511	5464	0.000820307	7508234	1.12721	64200	0.00963831	349973394	0.525413	212604	0.000322891	42	658514112	629641368	95.6155
salm_2_0	Salmo_salar	2966890203	DP800001743TR_L01_557-564	642223354	64222335400	21.6463	634222166	63412684884	21.3735	0.987393	412964	0.0643022	7513194	1.16987	75030	0.0116829	364515656	0.567584	125387	0.000197732	42	634222166	604232012	95.2713	1088393833	1064268725	15.7204	2.21658	82.5917	43.33	2221144005	74.8644	1759017754	59.2883	831792535	28.0358	138615649	4.67209
salm_2_1	Salmo_salar	2966890203	DP800002397BL_L01_557-564	661724004	66172400400	22.3036	654367892	65427071592	22.0524	0.988737	5394	0.000815143	7278052	1.09986	72666	0.0109813	342420868	0.517468	218902	0.000334574	42	654367892	622353996	95.1077
salm_3_0	Salmo_salar	2966890203	DP800002276BR_L01_565-572	308641244	30864124400	10.4029	302484438	30245939816	10.1945	0.979971	4846	0.00157011	6115148	1.98131	36812	0.0119271	280272094	0.908084	615748	0.0020358	42	302484438	287538350	95.0589	1054170456	1034162571	15.6494	1.89797	82.9259	41.43	2252369320	75.9168	1751469837	59.0339	689348120	23.2347	114822027	3.87011
salm_3_1	Salmo_salar	2966890203	DP800003766BR_L01_565-572	481591216	48159121600	16.2322	474797810	47474681682	16.0015	0.985788	3454	0.000717206	6742302	1.40001	47650	0.00989428	314363588	0.65276	139432	0.000293698	42	474797810	451378222	95.0675
salm_3_2	Salmo_salar	2966890203	DP800001576BR_L01_565-572	476806498	47680649800	16.0709	469810224	46975910992	15.8334	0.98522	6318	0.00132507	6946538	1.45689	43418	0.009106	319364648	0.669799	1682319	0.00358124	42	469810224	448936506	95.557
carp_1	Cyprinus_carpio	1713658011	CL100102322_L01_533-540_sub	1125000000	112500000000	65.649	1103411132	110185094910	64.2982	0.979423	12294722	1.09286	9211578	0.818807	82568	0.00733938	1030664270	0.916146	85922025	0.0779797	38	1103411132	1014823066	91.9714	851703122	795863168	23.6631	6.55627	72.1275	58.98	1154855542	67.3912	1019086479	59.4685	827359117	48.2803	400849791	23.3915
carp_2	Cyprinus_carpio	1713658011	CL100102322_L02_541-548_sub	1125000000	112500000000	65.649	1109072164	110670265290	64.5813	0.983736	10622426	0.944216	5223052	0.464271	82358	0.00732071	924272610	0.821576	92760415	0.0838169	37	1109072164	1028823710	92.7644	854841133	794648913	23.7831	7.04133	71.6499	58.43	1152300667	67.2422	1012927472	59.1091	806060931	47.0374	388965068	22.6979
carp_3	Cyprinus_carpio	1713658011	CL100117648_L01_501-508	1125000000	112500000000	65.649	1110630480	110772536640	64.641	0.984645	6694482	0.595065	7585392	0.674257	89646	0.00796853	884798710	0.786488	36238263	0.0327141	38	1110630480	1030011342	92.7411	852834745	796268251	24.1396	6.63276	71.6952	58.13	1157031051	67.5182	1013894038	59.1655	807239518	47.1062	381079240	22.2378
gibbon_1_0	Hylobates_lar	2851323983	CL100116562_L01_509-516	1472446100	147244610000	51.6408	1438457964	143839965916	50.4467	0.976878	14195874	0.964101	19742960	1.34083	49302	0.00334831	1564619464	1.0626	55059658	0.0382784	40	1438457964	1336833898	92.9352	1693756297	1661021703	6.73525	1.93266	91.7546	60.94	2590093082	90.8383	2428085455	85.1564	2033830813	71.3293	867968189	30.4409
gibbon_1_1	Hylobates_lar	2851323983	CL100117967_L01_509-516_sub	377553900	37755390000	13.2414	371829074	37181359744	13.04	0.984796	2909908	0.770727	2797432	0.740936	17486	0.00463139	221890356	0.587705	30491754	0.0820082	41	371829074	345895860	93.0255
gibbon_2_0	Hylobates_lar	2851323983	CL100116562_L02_533-540	1437284956	143728495600	50.4076	1423250788	142320288474	49.9138	0.990202	4199976	0.292216	9611496	0.668726	222696	0.0154942	604837006	0.420819	63913514	0.0449082	40	1423250788	1325958172	93.1641	1712598307	1681891216	6.72818	1.79301	91.89	61.98	2587638949	90.7522	2470580210	86.6468	2128229511	74.64	842313644	29.5411
gibbon_2_1	Hylobates_lar	2851323983	CL100117967_L02_533-540_sub	412715044	41271504400	14.4745	407080578	40706694986	14.2764	0.986315	3009692	0.729242	2524646	0.611716	100128	0.0242608	206940234	0.501412	14277394	0.0350738	41	407080578	380065508	93.3637
gibbon_3_0	Hylobates_lar	2851323983	CL100117966_L01_541-548	1467574236	146757423600	51.4699	1448437798	144837670800	50.7966	0.986919	10155580	0.691998	8854388	0.603335	126470	0.00861762	740175650	0.504353	103466407	0.0714361	41	1448437798	1351797146	93.3279	1708108296	1685725287	6.75375	1.3104	92.3204	62.11	2588791880	90.7926	2425435289	85.0635	2039879373	71.5415	972540515	34.1084
gibbon_3_1	Hylobates_lar	2851323983	CL100117966_L02_541-548_sub	382425764	38242576400	13.4122	377513438	37749850122	13.2394	0.987116	2636992	0.689544	2247008	0.587567	28326	0.00740693	171951198	0.449633	33293236	0.0881944	41	377513438	351939704	93.2257
b.tits_1a_0	Cyanistes_caeruleus	1186980630	CL100095715_L01_501-508	527691612	52769161200	44.4566	523225736	52320797112	44.0789	0.991503	1258596	0.23851	3197586	0.605957	9694	0.00183706	200561288	0.380073	18112151	0.0346175	41	523225736	494170262	94.4469	884901740	867371239	9.86058	1.98107	88.4742	88.15	953656331	80.343	939546190	79.1543	922117143	77.6859	826049534	69.5925
b.tits_1a_1	Cyanistes_caeruleus	1186980630	CL100095715_L02_501-508_sub	461619874	46161987400	38.8903	457140964	45712536956	38.5116	0.990264	1712170	0.370905	2758296	0.597525	8444	0.00182921	202203954	0.438031	29630680	0.0648196	41	457140964	431223020	94.3304
b.tits_1b_0	Cyanistes_caeruleus	1186980630	CL100095616_L01_509-516	511073620	51107362000	43.0566	505592766	50558097784	42.5939	0.989253	2578748	0.504575	2895958	0.566642	6148	0.00120296	235817676	0.461416	41492066	0.0820681	41	505592766	478739772	94.6888	886723279	871545013	9.58511	1.71173	88.982	88.67	952943327	80.283	938617427	79.0761	921374188	77.6234	835435119	70.3832
b.tits_1b_1	Cyanistes_caeruleus	1186980630	CL100095616_L02_509-516_sub	478237866	47823786600	40.2903	473869558	47385862134	39.9213	0.990843	1500828	0.313825	2861806	0.598406	5674	0.00118644	188857906	0.394904	16530420	0.0348847	41	473869558	448438480	94.6333
b.tits_1c_0	Cyanistes_caeruleus	1186980630	CL100095616_L01_533-540	539065670	53906567000	45.4149	533433478	53342507530	44.9397	0.989536	2708220	0.502391	2919576	0.541599	4396	0.000815485	241941310	0.448816	43997482	0.0824811	41	533433478	506561234	94.9624	886671002	871247388	9.60665	1.7395	88.9309	88.82	953119564	80.2978	937883063	79.0142	916822770	77.2399	829873390	69.9147
b.tits_1c_1	Cyanistes_caeruleus	1186980630	CL100095616_L02_533-540_sub	450245816	45024581600	37.932	446256414	44624974160	37.5954	0.991125	1388878	0.308471	2597548	0.576918	2976	0.000660972	172024100	0.382067	15592803	0.0349419	41	446256414	424163238	95.0492
b.tits_2a_0	Cyanistes_caeruleus	1186980630	CL100095616_L01_541-548	511330176	51133017600	43.0782	505724906	50571506582	42.6052	0.989019	2582148	0.504986	3016476	0.589927	6646	0.00129975	241353998	0.472012	41608714	0.082277	41	505724906	477267134	94.3729	883917833	865624210	9.86511	2.06961	88.3982	87.69	953719499	80.3484	936914231	78.9326	874990786	73.7157	783178385	65.9807
b.tits_2a_1	Cyanistes_caeruleus	1186980630	CL100095616_L02_541-548_sub	477981310	47798131000	40.2687	473508316	47349913338	39.8911	0.990623	1500428	0.313909	2966388	0.620608	6178	0.00129252	193584632	0.405005	16674045	0.0352145	41	473508316	447280048	94.4609
b.tits_2b_0	Cyanistes_caeruleus	1186980630	CL100095781_L01_501-508	524806436	52480643600	44.2136	519041352	51903030758	43.7269	0.988994	2109486	0.401955	3641184	0.693815	14414	0.00274654	219522932	0.418293	19515228	0.0375994	41	519041352	486650414	93.7595	880940053	860333858	10.0241	2.33911	87.9992	86.85	954044313	80.3757	937514483	78.9831	874374678	73.6638	787093757	66.3106
b.tits_2b_1	Cyanistes_caeruleus	1186980630	CL100095781_L02_501-508_sub	464505050	46450505000	39.1333	458620188	45861046422	38.6367	0.98731	2550160	0.549006	3322056	0.715182	12646	0.00272247	244758048	0.526922	25037370	0.054594	41	458620188	429173054	93.5792
b.tits_2c_0	Cyanistes_caeruleus	1186980630	CL100095781_L01_509-516	519568320	51956832000	43.7723	513583794	51357345850	43.2672	0.988462	2095476	0.403311	3860176	0.742958	28874	0.00555731	230370490	0.443388	19201609	0.0373882	41	513583794	482463544	93.9406	879642422	857561413	10.1174	2.51023	87.7585	86.45	954032759	80.3748	937548990	78.986	873487071	73.589	789835699	66.5416
b.tits_2c_1	Cyanistes_caeruleus	1186980630	CL100095781_L02_509-516_sub	469743166	46974316600	39.5746	463600064	46359060536	39.0563	0.986902	2527988	0.538164	3588990	0.764032	26124	0.00556134	257208414	0.547551	24837961	0.0535774	41	463600064	434275006	93.6745
b.tits_3a_0	Cyanistes_caeruleus	1186980630	CL100095781_L01_533-540	512677986	51267798600	43.1918	506949676	50693732632	42.7081	0.988803	2067744	0.403322	3608036	0.703763	52530	0.0102462	220987968	0.431046	19198768	0.0378721	41	506949676	476822548	94.0572	879425974	859741433	10.1657	2.23834	87.9546	86.76	953977568	80.3701	937502397	78.9821	873860425	73.6204	789353148	66.5009
b.tits_3a_1	Cyanistes_caeruleus	1186980630	CL100095781_L02_533-540_sub	476633500	47663350000	40.1551	470533198	47052232768	39.6403	0.987178	2622028	0.550114	3436226	0.720937	42048	0.00882187	255601752	0.536265	25160805	0.0534742	41	470533198	441703470	93.873
b.tits_3b_0	Cyanistes_caeruleus	1186980630	V300011450_L01_541-548	487550490	48755049000	41.0748	484054314	48404542426	40.7796	0.992811	1084762	0.222492	2396714	0.491583	14700	0.00301507	159357334	0.326853	8715897	0.0180064	41	484054314	457056470	94.4226	888359092	869620648	9.72273	2.10933	88.4796	87.94	953198147	80.3044	938964968	79.1053	922289508	77.7005	839453469	70.7217
b.tits_3b_1	Cyanistes_caeruleus	1186980630	V300011450_L02_541-548	501760996	50176099600	42.272	498794732	49878560646	42.0214	0.99407	52070	0.0103775	2899496	0.577864	14698	0.00292928	136054444	0.271154	11247082	0.0225489	41	498794732	471086960	94.4451
b.tits_3c_0	Cyanistes_caeruleus	1186980630	V300011450_L01_501-508	493989830	49398983000	41.6173	490354652	49034461852	41.3102	0.992621	1101444	0.222969	2522890	0.510717	10844	0.00219519	165575978	0.335181	8811096	0.0179692	41	490354652	460309604	93.8728	885440370	865335117	10.016	2.27065	88.0639	87.19	953771156	80.3527	937477258	78.98	874727687	73.6935	793209547	66.8258
b.tits_3c_1	Cyanistes_caeruleus	1186980630	V300011450_L02_501-508_sub	495321656	49532165600	41.7295	492267172	49225679446	41.4713	0.993812	50962	0.0102887	2993620	0.604379	9902	0.00199911	139925544	0.282494	10913713	0.0221708	41	492267172	462748598	94.0035
sika_1_0	Cervus_nippon	2632653317	DP800001985BR_L01_557-564	369201996	36920199600	14.024	365359296	36530446578	13.8759	0.989443	141968	0.0384527	3650478	0.988748	50254	0.0136115	182128102	0.493302	36165	9.89996e-05	44	365359296	318181024	87.0872	1419904287	1227701226	9.11501	13.5363	78.8029	46.66	2430955999	92.3386	2140913380	81.3215	858987688	32.6282	53502340	2.03226
sika_1_1	Cervus_nippon	2632653317	DP800001960TL_L01_557-564	420136118	42013611800	15.9587	415481714	41542091710	15.7796	0.988777	136754	0.0325499	4466748	1.06317	50902	0.0121156	219318330	0.522017	39976	9.62301e-05	44	415481714	361844552	87.0904
sika_1_2	Cervus_nippon	2632653317	DP800002110TR_L01_557-564	178174760	17817476000	6.76788	176527324	17649609714	6.70411	0.990579	56788	0.0318721	1564000	0.87779	26648	0.0149561	79519856	0.446303	132009	0.000747943	44	176527324	152750862	86.531
sika_1_3	Cervus_nippon	2632653317	DP800004384BR_L01_541-544	609233550	60923355000	23.1414	600571108	60047303106	22.8087	0.98562	76266	0.0125184	8459612	1.38857	126564	0.0207743	408648974	0.670759	694083	0.00115589	46	600571108	517733014	86.2068
sika_2_0	Cervus_nippon	2632653317	DP800001960TL_L01_565-572	501708222	50170822200	19.0571	495842510	49574855344	18.8308	0.988121	163904	0.0326692	5565916	1.10939	135892	0.0270859	281957646	0.561995	46873	9.45499e-05	44	495842510	434802634	87.6897	1455412789	1280647875	8.9029	12.0079	80.3638	49.16	2426011719	92.1508	2279106258	86.5707	995009147	37.7949	51496446	1.95607
sika_2_1	Cervus_nippon	2632653317	DP800002110TR_L01_565-572	211699590	21169959000	8.0413	209612772	20956439020	7.9602	0.989914	67216	0.0317507	1956102	0.923999	63500	0.0299953	103161190	0.4873	155027	0.000739758	44	209612772	182293078	86.9666
sika_2_2	Cervus_nippon	2632653317	DP800001930TR_L01_565-572	413293850	41329385000	15.6988	408475346	40839757760	15.5128	0.988153	319274	0.0772511	4400584	1.06476	98646	0.0238682	230140360	0.556844	432910	0.00106002	44	408475346	357692656	87.5677
sika_2_3	Cervus_nippon	2632653317	DP800004384BR_L01_545-548	486604326	48660432600	18.4834	479631724	47954958486	18.2154	0.985502	59922	0.0123143	6795112	1.39643	117568	0.0241609	330094694	0.678364	542641	0.00113156	45	479631724	415835706	86.699
sika_3_0	Cervus_nippon	2632653317	DP800001985BR_L01_573-580	441194448	44119444800	16.7585	436874804	43678315428	16.591	0.990001	173074	0.0392285	4063676	0.921062	82894	0.0187885	209289162	0.474369	41082	9.40558e-05	44	436874804	383714312	87.8316	1433143173	1260136983	8.77322	12.0718	80.4077	48.55	2424052618	92.0764	2272211020	86.3088	936692867	35.5798	42989257	1.63293
sika_3_1	Cervus_nippon	2632653317	DP800001960TL_L01_573-580	507588902	50758890200	19.2805	502269830	50216633742	19.0745	0.989317	162246	0.0319641	5066854	0.99822	89972	0.0177254	255854718	0.504059	46120	9.18421e-05	44	502269830	440795642	87.7607
sika_3_2	Cervus_nippon	2632653317	DP800002110TR_L01_573-580	215919040	21591904000	8.20158	213946766	21389548634	8.12471	0.990628	69560	0.0322158	1858078	0.860544	44636	0.0206726	97315296	0.450703	159574	0.000746037	44	213946766	186529658	87.1851
sika_3_3	Cervus_nippon	2632653317	DP800001930TR_L01_573-580	418518222	41851822200	15.8972	414093388	41400863698	15.7259	0.989225	323780	0.0773634	4034204	0.963926	66850	0.015973	211470022	0.505283	437968	0.00105787	44	414093388	362974518	87.6552
B.g.pig_1a_0	Cavia_aperea	2716396567	CL100116688_L01_501-508	1505426220	150542622000	55.42	1474873954	147468193796	54.2882	0.979578	21805074	1.44843	8647652	0.574432	99540	0.00661208	1414496934	0.939599	118487754	0.080348	40	1474873954	1015268156	68.8376	1957209060	1820662526	11.6472	6.97659	83.0703	77.5	1706544109	62.8238	1631811110	60.0726	1446992078	53.2688	746608493	27.4853
B.g.pig_1a_1	Cavia_aperea	2716396567	CL100118165_L01_501-508_sub	733681330	73368133000	27.0094	716838060	71674503638	26.3859	0.976916	13416832	1.8287	3374416	0.459929	52022	0.00709054	659623292	0.89906	61285484	0.0855053	40	716838060	492332542	68.6811
B.g.pig_1b_0	Cavia_aperea	2716396567	CL100116688_L02_509-516	1502812908	150281290800	55.3238	1481843442	148163809130	54.5442	0.98591	13490840	0.897706	7374260	0.490697	104366	0.00694471	858577010	0.571313	111452699	0.0752226	40	1481843442	1013086096	68.3666	1977444310	1848794598	11.2532	6.50586	83.8431	78.42	1708617475	62.9001	1639512953	60.3562	1470575576	54.137	838314119	30.8613
B.g.pig_1b_1	Cavia_aperea	2716396567	CL100118165_L02_509-516_sub	736294642	73629464200	27.1056	723220468	72312206292	26.6206	0.98211	9363782	1.27174	3658166	0.496835	52226	0.00709308	509968648	0.692615	54722734	0.0756757	40	723220468	492206672	68.0576
B.g.pig_1c_0	Cavia_aperea	2716396567	CL100115518_L01_533-540	1468346054	146834605400	54.0549	1455919612	145568555080	53.5888	0.991378	4196800	0.285818	8023800	0.546452	205842	0.0140186	543584270	0.370202	52133595	0.0358138	39	1455919612	974573050	66.9387	2008661728	1914771911	10.9941	4.67425	85.7021	80.9	1705322168	62.7788	1629146033	59.9745	1450847065	53.4107	965987467	35.5614
B.g.pig_1c_1	Cavia_aperea	2716396567	DP800004288TL_L01_533-540	788416450	78841645000	29.0244	778298254	77809914744	28.6445	0.986914	59962	0.00760537	8686586	1.10178	1371648	0.173975	550017586	0.697623	293251	0.000376881	41	778298254	521201830	66.9669
B.g.pig_2a_0	Cavia_aperea	2716396567	CL100115518_L02_541-548	1524581286	152458128600	56.1251	1512604780	151218655578	55.6688	0.99187	4086858	0.268064	7636048	0.500862	253600	0.0166341	547752612	0.359281	45827268	0.0303053	39	1512604780	1033708748	68.3396	1980199585	1868422672	11.7133	5.64473	84.2087	78.42	1710225298	62.9593	1653904220	60.886	1478478675	54.4279	799588540	29.4356
B.g.pig_2a_1	Cavia_aperea	2716396567	DP800004288TL_L01_541-548_sub	714526264	71452626400	26.3042	706195740	70595221966	25.9886	0.988	54470	0.00762323	7086606	0.991791	1189448	0.166467	464795524	0.650495	280242	0.00039697	40	706195740	483506048	68.4663
B.g.pig_2b_0	Cavia_aperea	2716396567	CL100115519_L01_501-508	1503938314	150393831400	55.3652	1486633492	148647264232	54.7222	0.988387	10405466	0.691881	6824550	0.453779	74806	0.00497401	606405218	0.403211	70679461	0.0475484	40	1486633492	1003931994	67.5306	1984530609	1858804615	11.246	6.3353	84.0142	77.81	1709551464	62.9345	1648066039	60.671	1482170383	54.5638	806779368	29.7004
B.g.pig_2b_1	Cavia_aperea	2716396567	DP800004218BR_L01_501-508_sub	735169236	73516923600	27.0641	725854346	72577130660	26.7182	0.987217	663088	0.0901953	8559700	1.16432	92102	0.012528	445434280	0.605894	928881	0.00127985	40	725854346	487641738	67.1818
B.g.pig_2c_0	Cavia_aperea	2716396567	CL100115519_L02_509-516	1478220430	147822043000	54.4184	1462847134	146269718374	53.847	0.989499	9940878	0.67249	5349014	0.361855	83404	0.00564219	521248416	0.352619	89311042	0.0610591	39	1462847134	973627960	66.5571	1996290090	1888854140	10.8224	5.38178	85.2603	78.75	1707313044	62.8521	1641789083	60.44	1475138287	54.305	901078208	33.1718
B.g.pig_2c_1	Cavia_aperea	2716396567	DP800004406BR_L01_509-516_sub	760887120	76088712000	28.0109	752548740	75248087478	27.7014	0.988952	492608	0.0647413	7786432	1.02334	59340	0.00779879	391200002	0.514137	1560221	0.00207344	40	752548740	495815264	65.8848
B.g.pig_3a.1_0	Cavia_aperea	2716396567	CL100115521_L01_533-540	1534274862	153427486200	56.482	1520276110	152011615164	55.9608	0.990772	7738958	0.504405	6123248	0.399097	136546	0.00889971	586429646	0.382219	85564412	0.0562881	40	1520276110	1031147480	67.8263	1978379368	1850710233	11.7284	6.45322	83.4458	78.1	1709561876	62.9349	1646910279	60.6285	1465074530	53.9345	752655644	27.7079
B.g.pig_3a.1_1	Cavia_aperea	2716396567	CL100122078_L01_533-540_sub	704832688	70483268800	25.9473	697583724	69750316258	25.6775	0.989601	3461008	0.49104	3718634	0.527591	69322	0.00983524	312746102	0.443717	41082446	0.0588993	40	697583724	476164866	68.2592
B.g.pig_3a.2_0	Cavia_aperea	2716396567	CL100115521_L02_541-548	1497051634	149705163400	55.1117	1480552964	148039652572	54.4985	0.988875	10504896	0.701706	5868508	0.392004	125266	0.00836751	514468898	0.343655	87370133	0.0590181	40	1480552964	1011879842	68.3447	1974379802	1825506463	11.8547	7.54026	82.3702	76.65	1709532809	62.9338	1649533732	60.7251	1469711762	54.1052	675787496	24.8781
B.g.pig_3a.2_1	Cavia_aperea	2716396567	DP800004345BR_L01_541-548_sub	742055916	74205591600	27.3177	735668898	73560048118	27.08	0.991301	264708	0.0356722	5997586	0.808239	124724	0.0168079	306986922	0.413698	13399868	0.0182162	40	735668898	498698166	67.7884
B.g.pig_3b.1_0	Cavia_aperea	2716396567	DP800004259BL_L01_501-508	1072397782	107239778200	39.4787	1057943076	105779723032	38.9412	0.986385	147350	0.0137402	14231618	1.32708	75738	0.00706249	686825338	0.640458	12063645	0.0114045	40	1057943076	722274374	68.2716	1985083520	1866527956	11.0685	5.97232	84.4651	78.52	1703092503	62.6968	1604699051	59.0746	1406608581	51.7822	919426786	33.8473
B.g.pig_3b.1_1	Cavia_aperea	2716396567	DP800004224BR_L01_501-508	1166709768	116670976800	42.9506	1151878806	115172097110	42.3989	0.987153	860132	0.0737229	13896334	1.19107	74496	0.00638514	706549360	0.605591	2422674	0.00210353	40	1151878806	784830538	68.1348
B.g.pig_3b.2_0	Cavia_aperea	2716396567	DP800004247BR_L01_509-516	1268987062	126898706200	46.7158	1257791846	125769886234	46.3003	0.991105	990302	0.0780388	10131374	0.798383	73540	0.00579517	522770796	0.411959	2200539	0.00174965	40	1257791846	846456660	67.297	1996344533	1888957072	10.8187	5.3792	85.2074	79.52	1705080760	62.7699	1613586665	59.4017	1428592811	52.5915	957347021	35.2433
B.g.pig_3b.2_1	Cavia_aperea	2716396567	DP800004448TR_L01_509-516_sub	970120488	97012048800	35.7135	959100416	95902137442	35.3049	0.988559	5366	0.000553127	10925512	1.1262	89194	0.00919412	509309918	0.524997	1076716	0.00112272	40	959100416	650704394	67.8453
B.g.pig_3c.1_0	Cavia_aperea	2716396567	DP800004102BR_L01_533-540	1043116718	104311671800	38.4008	1034018632	103393208520	38.0626	0.991195	164308	0.0157516	8519460	0.816731	414318	0.0397192	439642290	0.42147	2297871	0.00222246	40	1034018632	676198654	65.3952	2009134474	1932619143	10.7246	3.80837	86.7596	80.65	1705741134	62.7943	1624196676	59.7923	1438296595	52.9487	978817952	36.0337
B.g.pig_3c.1_1	Cavia_aperea	2716396567	DP800004276TL_L01_533-540	1204016836	120401683600	44.324	1193537244	119344261302	43.9348	0.991218	723394	0.0600817	9612060	0.798333	144138	0.0119714	499557038	0.414909	9872193	0.00827203	39	1193537244	779576632	65.3165
B.g.pig_3c.2_0	Cavia_aperea	2716396567	DP800004070TR_L01_541-548	1622956426	162295642600	59.7467	1614190992	161410865182	59.421	0.994548	445182	0.0274303	8189864	0.504626	130388	0.00803398	413457088	0.254756	709836	0.00043977	40	1614190992	1078874372	66.8368	1995092235	1888318648	11.2629	5.35181	84.8765	79.39	1707852044	62.872	1636700581	60.2526	1465790010	53.9608	895575326	32.9692
B.g.pig_3c.2_1	Cavia_aperea	2716396567	DP800004276TL_L01_541-548_sub	616151124	61615112400	22.6827	610592290	61056377752	22.477	0.990932	390936	0.0634481	5104498	0.828449	63400	0.0102897	261792788	0.424884	5004635	0.00819674	40	610592290	407223276	66.6932
drill_1_0	Mandrillus_leucophaeus	3061992840	DP800004070TR_L01_533-540	1636575050	163657505000	53.448	1627061558	162701179362	53.1357	0.994157	426264	0.0260461	8775330	0.536201	311898	0.019058	453721898	0.277239	713923	0.000438794	41	1627061558	1454998440	89.4249	2272233765	2179055965	6.88792	4.10071	89.6367	80.08	2595047689	84.7503	2510048792	81.9744	2252331256	73.5577	1745315921	56.9993
drill_1_1	Mandrillus_leucophaeus	3061992840	DP8400003750BR_L01_533-540	712255662	71225566200	23.2612	703588888	70356426548	22.9773	0.987797	395672	0.055552	8128382	1.14122	142720	0.0200377	405675482	0.569564	1302618	0.00185146	42	703588888	629953590	89.5343
drill_1_2	Mandrillus_leucophaeus	3061992840	DP800004507TR_L01_533-540_sub	101169288	10116928800	3.30403	100336058	10033270860	3.27671	0.991731	35360	0.0349513	765994	0.757141	31876	0.0315076	39743890	0.392845	1957656	0.0195116	41	100336058	90078060	89.7764
drill_2a_0	Mandrillus_leucophaeus	3061992840	DP800004225BR_L01_501-508	1189887692	118988769200	38.8599	1170939266	117090355210	38.2399	0.984045	338028	0.0284084	18438458	1.5496	171940	0.0144501	873176700	0.733831	1549685	0.0013235	40	1170939266	1054012672	90.0143	2287131019	2180029219	6.75332	4.6828	89.1869	79.84	2591740340	84.6423	2499446801	81.6281	2255895774	73.6741	1715380442	56.0217
drill_2a_1	Mandrillus_leucophaeus	3061992840	DP8400003750BR_L01_501-508	945286722	94528672200	30.8716	934479738	93445160274	30.5178	0.988538	530196	0.0560884	10242602	1.08354	34186	0.00361647	498553796	0.52741	1760034	0.00188349	42	934479738	839558126	89.8423
drill_2a_2	Mandrillus_leucophaeus	3061992840	DP800004534BL_L01_501-508	342096512	34209651200	11.1723	338917778	33890687810	11.0682	0.990676	62470	0.0182609	3088252	0.902743	28012	0.00818833	145964000	0.426675	312156	0.000921067	41	338917778	303984610	89.6927
drill_2b_0	Mandrillus_leucophaeus	3061992840	DP800004276TL_L01_509-516	1336703238	133670323800	43.6547	1323282552	132324552320	43.2152	0.989932	821094	0.0614268	12483716	0.933918	115876	0.00866879	625656070	0.468059	10951176	0.008276	41	1323282552	1193378948	90.1832	2270476137	2170982667	6.70353	4.38205	89.5276	79.96	2590497662	84.6017	2494685858	81.4726	2261960096	73.8722	1745970743	57.0207
drill_2b_1	Mandrillus_leucophaeus	3061992840	DP8400003750BR_L01_509-516	888190930	88819093000	29.007	878225622	87820197056	28.6807	0.988754	488978	0.0550533	9449288	1.06388	27042	0.00304462	459762514	0.517639	1623269	0.0018484	42	878225622	790605512	90.0231
drill_2b_2	Mandrillus_leucophaeus	3061992840	DP800004541BL_L01_509-516_sub	225105832	22510583200	7.35161	223423938	22341840956	7.2965	0.992504	40292	0.0178991	1636638	0.727053	4964	0.00220518	77520924	0.344375	212290	0.00095019	41	223423938	200745676	89.8497
drill_3a_0	Mandrillus_leucophaeus	3061992840	DP800004283TL_L01_533-540	1517361310	151736131000	49.5547	1504613888	150456105850	49.1367	0.991564	45308	0.00298597	12451038	0.820572	251076	0.0165469	595836620	0.392679	1734684	0.00115295	40	1504613888	1352467494	89.888	2303016894	2230498458	6.79313	3.14885	90.6242	82.22	2597365656	84.826	2552773016	83.3697	2406787694	78.602	1922740461	62.7938
drill_3a_1	Mandrillus_leucophaeus	3061992840	DP800004284TL_L01_533-540	973619926	97361992600	31.7969	956648528	95628837696	31.2309	0.982199	139036	0.0142803	14163126	1.45469	2669236	0.274156	943796554	0.969369	2063282	0.00215759	42	956648528	857238188	89.6085
drill_3b_0	Mandrillus_leucophaeus	3061992840	DP800004283TL_L01_541-548	1374483990	137448399000	44.8885	1363432580	136337337660	44.5257	0.991917	40342	0.00293507	10832420	0.788108	178648	0.0129975	516387000	0.375695	1580001	0.00115889	40	1363432580	1225096310	89.8538	2242173771	2175610269	6.81839	2.9687	90.7842	79.98	2598222034	84.854	2542351997	83.0293	2329239967	76.0694	1851386765	60.4635
drill_3b_1	Mandrillus_leucophaeus	3061992840	DP800004284TL_L01_541-548	1049077946	104907794600	34.2613	1033030434	103269047948	33.7261	0.984379	152750	0.0145604	13612058	1.29753	2282704	0.217591	880277562	0.839096	2274788	0.00220278	41	1033030434	925730018	89.613
g.snake_1	Thamnophis_sirtalis	1424897867	DP800004450TR_L01_525-532_sub	750000000	75000000000	52.6354	733507036	73020509040	51.2461	0.973607	293750	0.0391667	14799384	1.97325	1399830	0.186644	1149671200	1.53289	382911	0.000524388	41	733507036	565091010	77.0396	636558268	620423226	14.7613	2.53473	84.5831	48.32	1050003065	73.6897	902600088	63.3449	324579322	22.7791	59713287	4.19071
g.snake_2	Thamnophis_sirtalis	1424897867	DP800004095BR_L01_533-540	717965676	71796567600	50.3872	698271558	69803094532	48.9881	0.972234	136062	0.018951	19112840	2.66208	445216	0.0620108	931754008	1.29777	1132942	0.00162305	42	698271558	501602590	71.8349	602336159	589479715	15.2983	2.13443	84.4198	45.43	1045412208	73.3675	777769833	54.5843	294047513	20.6364	68729358	4.82346
g.snake_3a	Thamnophis_sirtalis	1424897867	DP800004095BR_L01_541-548	986472538	98647253800	69.2311	959098150	95879862476	67.2889	0.971947	242268	0.024559	26793310	2.71607	338810	0.0343456	1277049144	1.29456	1667421	0.00173907	42	959098150	690383808	71.9826	832150018	811168128	14.7532	2.52141	84.5761	63.03	1054232953	73.9866	964979522	67.7227	673325584	47.2543	263124648	18.4662
g.snake_3b	Thamnophis_sirtalis	1424897867	DP800004226BR_L01_549-556	1157639134	115763913400	81.2437	1122798778	112238629530	78.7696	0.969548	6938438	0.599361	27738344	2.39611	163574	0.01413	1659536340	1.43355	3806823	0.00339172	42	1122798778	803936772	71.6011	971820443	943901013	15.0442	2.8729	84.0668	73.09	1063379326	74.6285	1017858392	71.4338	863526305	60.6027	414041635	29.0576
g.snake_3c_0	Thamnophis_sirtalis	1424897867	DP800004112BR_L01_557-564	301002792	30100279200	21.1245	293695458	29355767598	20.602	0.975266	246746	0.0819747	7000904	2.32586	59684	0.0198284	347201532	1.15348	1800717	0.00613412	42	293695458	213376462	72.6523	845836868	822863880	15.3344	2.71601	83.9662	63.08	1070888035	75.1554	971879559	68.207	705651956	49.523	232225156	16.2977
g.snake_3c_1	Thamnophis_sirtalis	1424897867	DP800004712TL_L01_557-564	705752140	70575214000	49.53	686298998	68587204828	48.1348	0.971831	2578092	0.365297	16681746	2.36368	193304	0.0273898	940729632	1.33295	5018029	0.00731628	41	686298998	494518296	72.0558
turtle_1b_0	Chrysemys_picta	2474248364	CL100121866_L01_589-596	686183376	68618337600	27.733	672342972	67208096924	27.163	0.979448	3532100	0.514746	9581086	1.39629	727218	0.10598	627554636	0.914558	45091472	0.0670923	44	672342972	618097944	91.9319	1524192522	1491911757	8.8302	2.11789	89.6644	69.94	2061375220	83.3132	1978134981	79.9489	1809044899	73.1149	1048422456	42.3734
turtle_1b_1	Chrysemys_picta	2474248364	CL100121866_L02_589-596	695935862	69593586200	28.1272	680068148	67980361520	27.4752	0.976819	5153774	0.740553	10000212	1.43694	713728	0.102557	739263080	1.06226	32558549	0.0478941	44	680068148	624727972	91.8626
turtle_1b_2	Chrysemys_picta	2474248364	CL100121867_L01_589-596_sub	317880762	31788076200	12.8476	311473278	31135587938	12.5839	0.979474	1984866	0.624406	4110652	1.29314	311966	0.0981393	296232662	0.931899	27433341	0.0881093	44	311473278	285881214	91.7835
turtle_1c_0	Chrysemys_picta	2474248364	CL100121866_L01_501-508	608262900	60826290000	24.5837	594445256	59426100390	24.0178	0.976981	3075322	0.505591	9241914	1.51939	1500408	0.246671	667733980	1.09777	39782182	0.066944	44	594445256	546358048	91.9106	1524700957	1493705887	8.57767	2.03286	89.9916	70.12	2060286996	83.2692	1974673152	79.809	1798625825	72.6938	1066318002	43.0966
turtle_1c_1	Chrysemys_picta	2474248364	CL100121866_L02_501-508	618005262	61800526200	24.9775	602272364	60208725430	24.3341	0.974243	4490210	0.726565	9728758	1.57422	1513930	0.24497	773749140	1.25201	28718697	0.0476986	44	602272364	553227918	91.8568
turtle_1c_2	Chrysemys_picta	2474248364	CL100121867_L01_501-508_sub	473731838	47373183800	19.1465	463111272	46297276822	18.7117	0.977289	2933556	0.619244	6514366	1.37512	1172644	0.247533	524395978	1.10695	39522162	0.0853661	44	463111272	425232300	91.8208
turtle_1d_0	Chrysemys_picta	2474248364	CL100121867_L02_509-516	673895196	67389519600	27.2364	657395148	65718859662	26.5611	0.975209	6838648	1.01479	8909798	1.32213	751602	0.111531	754862828	1.12015	75802606	0.115344	44	657395148	599962416	91.2636	1530957882	1499614151	8.30071	2.04733	90.248	70.44	2060675516	83.2849	1973712199	79.7702	1791833472	72.4193	1099230879	44.4269
turtle_1d_1	Chrysemys_picta	2474248364	CL100121868_L01_509-516	670758390	67075839000	27.1096	655688152	65548388656	26.4922	0.977228	6596162	0.983389	7641282	1.1392	832794	0.124157	683217174	1.01857	43997319	0.0671219	44	655688152	597720612	91.1593
turtle_1d_2	Chrysemys_picta	2474248364	CL100121868_L02_509-516_sub	355346414	35534641400	14.3618	348575122	34846363758	14.0836	0.980631	2322840	0.653683	4022976	1.13213	425476	0.119736	309595072	0.871249	25998050	0.0746076	44	348575122	317548702	91.0991
turtle_2b_0	Chrysemys_picta	2474248364	CL100121867_L02_517-524	717005150	71700515000	28.9787	699108490	69892790596	28.2481	0.974788	7239750	1.00972	10261060	1.4311	395850	0.0552088	792746864	1.10564	80226563	0.114785	44	699108490	635646774	90.9225	1526499030	1494914209	8.52584	2.0691	90.0074	70.18	2062562504	83.3612	1980054949	80.0265	1812760207	73.2651	1057814942	42.753
turtle_2b_1	Chrysemys_picta	2474248364	CL100121868_L01_517-524	715380514	71538051400	28.913	699135146	69895524848	28.2492	0.97704	7027640	0.982364	8776678	1.22685	441050	0.0616525	708281062	0.990076	46732550	0.0668606	44	699135146	634375036	90.7371
turtle_2b_2	Chrysemys_picta	2474248364	CL100121868_L02_517-524_sub	267614336	26761433600	10.816	262634676	26256722762	10.612	0.98114	1693354	0.632759	3138098	1.17262	148208	0.0553812	216784748	0.810064	17974135	0.0684554	44	262634676	238195088	90.6945
turtle_2c_0	Chrysemys_picta	2474248364	DP800004111BR_L01_525-532	540938842	54093884200	21.8628	526358360	52624692350	21.269	0.97284	129564	0.0239517	13950090	2.57887	500828	0.092585	690993920	1.2774	3326878	0.0063219	44	526358360	478918622	90.9872	1463663683	1434673201	8.5049	1.98068	90.1328	67.02	2049611156	82.8377	1936808908	78.2787	1676873711	67.7731	934957652	37.7875
turtle_2c_1	Chrysemys_picta	2474248364	DP800004225BR_L01_525-532	533575886	53357588600	21.5652	516154528	51603897332	20.8564	0.967133	179280	0.0335997	16858124	3.15946	383954	0.0719586	811584938	1.52103	720327	0.00139588	44	516154528	468901002	90.8451
turtle_2c_2	Chrysemys_picta	2474248364	DP800004525TR_L01_525-532	562559516	56255951600	22.7366	549220064	54911574750	22.1932	0.976102	48244	0.0085758	12047734	2.14159	1243474	0.221039	673362620	1.19696	602401	0.00109704	44	549220064	496672876	90.4324
turtle_2d_0	Chrysemys_picta	2474248364	DP800004524TR_L01_589-596	1480313716	148031371600	59.8288	1451938078	145149874086	58.6642	0.980535	204636	0.0138238	27590948	1.86386	580054	0.0391845	1349296904	0.911494	1130123	0.00077859	44	1451938078	1327829482	91.4522	1525199285	1483595483	9.02821	2.72776	89.0033	69.56	2056860911	83.1307	1966279968	79.4698	1772575008	71.6409	1028279710	41.5593
turtle_2d_1	Chrysemys_picta	2474248364	DP800004116BR_L01_589-596_sub	219686284	21968628400	8.87891	214961794	21491968544	8.68626	0.978303	102354	0.046591	4549886	2.07108	72250	0.0328878	220028486	1.00156	256343	0.00119274	44	214961794	198016426	92.117
turtle_3b1_0	Chrysemys_picta	2474248364	DP800004111BR_L01_533-540	586588810	58658881000	23.7078	570272622	56992493822	23.0343	0.971592	152758	0.0260418	15052272	2.56607	1111158	0.189427	825348908	1.40703	3613045	0.00633951	44	570272622	525135418	92.085	1508370611	1471705081	9.19079	2.4308	89.099	68.43	2056034726	83.0973	1952941782	78.9307	1687937883	68.2202	947086537	38.2777
turtle_3b1_1	Chrysemys_picta	2474248364	DP800004225BR_L01_533-540	575351410	57535141000	23.2536	556317528	55597039350	22.4703	0.966314	208618	0.0362592	18082430	3.14285	742834	0.12911	926559850	1.61042	814442	0.0014649	45	556317528	511433918	91.932
turtle_3b1_2	Chrysemys_picta	2474248364	DP800004525TR_L01_533-540_sub	538059780	53805978000	21.7464	525173268	52488611268	21.214	0.975516	49132	0.00913133	11468218	2.1314	1369162	0.254463	677863942	1.25983	546967	0.00104207	45	525173268	481777002	91.7368
turtle_3b2_0	Chrysemys_picta	2474248364	DP800004111BR_L01_541-548	594786898	59478689800	24.0391	578598102	57838659178	23.3763	0.972427	142558	0.0239679	15639788	2.62948	406450	0.0683354	767512132	1.2904	3652532	0.00631504	44	578598102	528638896	91.3655	1518446520	1482116080	8.82356	2.39261	89.4862	69.3	2054094354	83.0189	1955155758	79.0202	1744319609	70.499	1046697636	42.3037
turtle_3b2_1	Chrysemys_picta	2474248364	DP800004260BL_L01_541-548	807923744	80792374400	32.6533	788179062	78788657560	31.8435	0.975199	16936	0.00209624	19127174	2.36745	600572	0.0743352	952506920	1.17896	442483	0.000561607	44	788179062	716299746	90.8803
turtle_3b2_2	Chrysemys_picta	2474248364	DP800005006TL_L01_541-548_sub	297289358	29728935800	12.0153	289473878	28937988326	11.6957	0.973395	32070	0.0107875	7660596	2.57681	122814	0.0413113	365545774	1.2296	167294	0.000578112	44	289473878	263830022	91.1412
turtle_3b3_0	Chrysemys_picta	2474248364	DP800004111BR_L01_549-556	624886086	62488608600	25.2556	609875990	60966144446	24.6403	0.975636	157298	0.0251723	14583398	2.33377	269400	0.0431119	708940114	1.13451	3858884	0.00632955	44	609875990	558551420	91.5844	1520610204	1488272425	8.91189	2.12663	89.6389	69.45	2054908734	83.0518	1955146350	79.0198	1740089454	70.328	1059550058	42.8231
turtle_3b3_1	Chrysemys_picta	2474248364	DP800004260BL_L01_549-556	873709054	87370905400	35.3121	854080210	85369768010	34.5033	0.977096	19650	0.00224903	19139166	2.19057	470028	0.0537969	950440830	1.08782	489964	0.000573932	44	854080210	778073106	91.1007
turtle_3b3_2	Chrysemys_picta	2474248364	DP800005006TL_L01_549-556_sub	201404860	20140486000	8.14004	196342148	19625870254	7.93205	0.974449	28614	0.0142072	4947076	2.45628	87022	0.0432075	239603246	1.18966	120331	0.000613124	44	196342148	179353554	91.3475
turtle_3c1_0	Chrysemys_picta	2474248364	DP800004260BL_L01_557-564	812632734	81263273400	32.8436	792918292	79228272720	32.0211	0.974958	18896	0.00232528	19070850	2.3468	624696	0.0768731	985730030	1.21301	471839	0.000595544	45	792918292	727646476	91.7682	1509638686	1475587229	9.67697	2.2556	88.8618	68.82	2056869078	83.1311	1959788094	79.2074	1697893638	68.6226	921480889	37.2429
turtle_3c1_1	Chrysemys_picta	2474248364	DP800004525TR_L01_557-564	723186484	72318648400	29.2285	707042880	70660086982	28.5582	0.977066	69054	0.00954857	15353274	2.123	721276	0.0997358	802991488	1.11035	805027	0.0011393	45	707042880	650420414	91.9917
turtle_3c1_2	Chrysemys_picta	2474248364	DP800005048BR_L01_557-564_sub	164180782	16418078200	6.63558	160581024	16046347972	6.48534	0.977358	11100	0.00676084	3473514	2.11566	115144	0.0701324	179597688	1.0939	164555	0.0010255	45	160581024	146459132	91.2058
turtle_3c2_0	Chrysemys_picta	2474248364	DP800004260BL_L01_565-572	755800568	75580056800	30.5467	736297360	73605319168	29.7486	0.973872	16778	0.0022199	18472564	2.44411	1013866	0.134145	959030412	1.26889	414485	0.000563118	44	736297360	670463158	91.0587	1519951831	1487802179	8.79309	2.11518	89.7572	69.62	2053859785	83.0094	1955169984	79.0208	1742670224	70.4323	1062198322	42.9301
turtle_3c2_1	Chrysemys_picta	2474248364	DP800004525TR_L01_565-572	676953076	67695307600	27.3599	659980146	65979047510	26.6663	0.974647	59660	0.00881302	15349876	2.26749	1563394	0.230946	862016660	1.27338	733425	0.0011116	44	659980146	601459882	91.133
turtle_3c2_2	Chrysemys_picta	2474248364	DP800005048BR_L01_565-572_sub	267246356	26724635600	10.8011	261307980	26123309502	10.5581	0.977499	14848	0.00555592	5701628	2.13347	221900	0.083032	286400708	1.07167	248691	0.000951989	44	261307980	236324958	90.4392
turtle_3c3_0	Chrysemys_picta	2474248364	DP800004282TL_L01_573-580	793822668	79382266800	32.0834	774622482	77433481628	31.2958	0.975451	4532	0.000570908	18331112	2.30922	864542	0.108909	934439152	1.17714	172056	0.000222198	44	774622482	707928564	91.3901	1517749378	1496072970	8.78212	1.42819	90.3618	69.73	2051995024	82.9341	1946760346	78.6809	1715493500	69.3339	1060116748	42.846
turtle_3c3_1	Chrysemys_picta	2474248364	DP800004286TL_L01_573-580	652988688	65298868800	26.3914	632193976	63187070224	25.5379	0.967659	5906	0.000904457	19517776	2.98899	1271030	0.194648	1026628076	1.5722	295146	0.000467099	44	632193976	577279992	91.3137
turtle_3c3_2	Chrysemys_picta	2474248364	DP800004251BR_L01_573-580_sub	253188644	25318864400	10.233	248831904	24872847356	10.0527	0.982384	73248	0.0289302	3959182	1.56373	324310	0.12809	224700254	0.887482	181320	0.000728988	44	248831904	226605074	91.0675
turtle_3d1_0	Chrysemys_picta	2474248364	DP800004251BR_L01_589-596	554306736	55430673600	22.403	544039744	54390294598	21.9826	0.981231	153782	0.0277431	9777760	1.76396	335450	0.060517	494998302	0.893004	394738	0.000725751	44	544039744	489902228	90.049	1427523127	1406293864	8.50687	1.48714	90.5629	65.8	2047011274	82.7327	1924241659	77.7708	1640170339	66.2896	884788040	35.7599
turtle_3d1_1	Chrysemys_picta	2474248364	DP800004282TL_L01_589-596	569833976	56983397600	23.0306	554939300	55482167926	22.4238	0.973655	3100	0.000544018	14538870	2.55142	352706	0.0618963	697619824	1.22425	114687	0.00020671	44	554939300	501450494	90.3613
turtle_3d1_2	Chrysemys_picta	2474248364	DP800004286TL_L01_589-596_sub	470457520	47045752000	19.0142	453858224	45371600676	18.3375	0.964414	4460	0.000948013	15941964	3.38861	652872	0.138774	788832214	1.67673	199070	0.000438755	44	453858224	411237944	90.6093
turtle_3d2_0	Chrysemys_picta	2474248364	CL100120990_L02_501-508	560114884	56011488400	22.6378	544609038	54442936760	22.0038	0.971996	4421526	0.789396	10344702	1.84689	739618	0.132048	639047820	1.14092	29625829	0.0544163	45	544609038	497903936	91.4241	1516280446	1480500727	8.71832	2.3597	89.5427	69.39	2060445880	83.2756	1972073507	79.7039	1780841057	71.975	1023165549	41.3526
turtle_3d2_1	Chrysemys_picta	2474248364	CL100121869_L01_501-508	634896874	63489687400	25.6602	616936368	61673787480	24.9263	0.971399	5202822	0.819475	11529736	1.816	1227948	0.193409	847655030	1.33511	37820254	0.0613231	44	616936368	566090042	91.7583
turtle_3d2_2	Chrysemys_picta	2474248364	CL100121869_L02_501-508_sub	504988242	50498824200	20.4098	491856402	49170294896	19.8728	0.973692	3197098	0.633103	8986784	1.7796	947958	0.187719	613432854	1.21475	34197328	0.0695488	44	491856402	451128402	91.7195
turtle_3d3_0	Chrysemys_picta	2474248364	CL100120990_L02_509-516	604426136	60442613600	24.4287	589340000	58910251000	23.8094	0.974648	4798042	0.793818	9845144	1.62884	442950	0.0732844	605919820	1.00247	31560256	0.0535735	45	589340000	540181098	91.6587	1523568987	1488907554	8.62735	2.27502	89.7124	69.81	2061054579	83.3002	1972991607	79.741	1782392853	72.0378	1051147820	42.4835
turtle_3d3_1	Chrysemys_picta	2474248364	CL100121869_L01_509-516	698240236	69824023600	28.2203	681552788	68128036056	27.5348	0.975711	5788180	0.828967	10126138	1.45024	773130	0.110726	767315954	1.09893	41742871	0.0612712	44	681552788	625461384	91.7701
turtle_3d3_2	Chrysemys_picta	2474248364	CL100121869_L02_509-516_sub	397333628	39733362800	16.0588	388753272	38859738444	15.7057	0.978013	2597612	0.653761	5549876	1.39678	432868	0.108943	389771006	0.980967	27984620	0.0720144	44	388753272	356377634	91.6719
quails_1a	Coturnix_japonica	927656957	CL100095659_L01_501-508_sub	745000000	74500000000	80.3099	733211652	73319344546	79.0371	0.984152	2914802	0.391249	8862342	1.18958	11204	0.00150389	478350434	0.642081	26099531	0.0355971	41	733211652	659680328	89.9713	663993098	649140692	10.0857	2.23683	88.5339	69.01	886745636	95.5898	871040742	93.8969	771714190	83.1896	349699670	37.6971
quails_1b	Coturnix_japonica	927656957	CL100095659_L01_509-516	709314106	70931410600	76.463	697321094	69730447772	75.1684	0.983069	2761062	0.389258	9220952	1.29998	10998	0.00155051	489353208	0.689896	22684302	0.0325314	42	697321094	620425688	88.9727	624354753	609269853	11.2127	2.41608	87.3729	64.37	886996072	95.6168	868581372	93.6317	711633820	76.713	232672346	25.0817
quails_2a	Coturnix_japonica	927656957	CL100095659_L02_533-540_sub	745000000	74500000000	80.3099	733555616	73354112858	79.0746	0.984619	2335148	0.313443	9098360	1.22126	10876	0.00145987	464638782	0.623676	15248437	0.0207874	42	733555616	652600736	88.964	657533583	640263075	11.0249	2.62656	87.2821	67.63	886381288	95.5505	851770123	91.8195	745676219	80.3828	330219594	35.5972
quails_2b	Coturnix_japonica	927656957	CL100095659_L02_541-548_sub	745000000	74500000000	80.3099	733650324	73363591256	79.0848	0.984746	2354100	0.315987	8974856	1.20468	20720	0.00278121	460017084	0.617473	15078989	0.0205538	42	733650324	647504556	88.2579	650797885	630474893	12.1246	3.12278	85.9367	66.34	886802211	95.5959	848319180	91.4475	731630283	78.8686	288971368	31.1507
quails_3a	Coturnix_japonica	927656957	CL100095814_L01_501-508	769247130	76924713000	82.9237	755553646	75553808984	81.4458	0.982179	4890838	0.635795	8795690	1.14342	6956	0.000904261	602724636	0.783525	49686833	0.0657635	41	755553646	695277592	92.0223	705338181	695047243	7.0536	1.45901	91.9918	75.04	887582892	95.6801	876004302	94.4319	840248609	90.5775	546278592	58.888
quails_3b	Coturnix_japonica	927656957	CL100095814_L01_509-516	727722110	72772211000	78.4473	714382246	71436989666	77.008	0.981652	4517466	0.620768	8816528	1.21152	5870	0.000806627	586348494	0.805731	46054252	0.0644684	41	714382246	659653424	92.339	670867635	662378315	6.46859	1.26542	92.7204	71.75	887105737	95.6286	874037264	94.2199	826291913	89.073	461694864	49.77
quails_3c	Coturnix_japonica	927656957	CL100095814_L02_533-540_sub	745000000	74500000000	80.3099	733555616	73354112858	79.0746	0.984619	2335148	0.313443	9098360	1.22126	10876	0.00145987	464638782	0.623676	15248437	0.0207874	42	733555616	652600992	88.9641	657533504	640264432	11.0249	2.62634	87.2823	67.63	886380819	95.5505	851771455	91.8197	745679303	80.3831	330219632	35.5972
quails_3d	Coturnix_japonica	927656957	CL100095814_L02_541-548_sub	745000000	74500000000	80.3099	733650324	73363591256	79.0848	0.984746	2354100	0.315987	8974856	1.20468	20720	0.00278121	460017084	0.617473	15078989	0.0205538	42	733650324	647505810	88.2581	650797637	630474927	12.1246	3.12274	85.9367	66.34	886801473	95.5958	848321719	91.4478	731631405	78.8687	288972983	31.1508
quails_3e	Coturnix_japonica	927656957	CL100081505_L01_501-508	721240664	72124066400	77.7486	712666850	71263572948	76.821	0.988069	3911350	0.542309	4647690	0.644402	14774	0.00204841	333592432	0.462526	37444317	0.0525434	41	712666850	658156232	92.3512	671625046	663611181	6.12042	1.19321	93.1166	72.12	886712618	95.5863	874291552	94.2473	833718741	89.8736	484317582	52.2087
quails_3f	Coturnix_japonica	927656957	CL100081505_L01_509-516	741166000	74116600000	79.8966	731921820	73186874122	78.8943	0.987456	3996126	0.539167	5226952	0.705234	21102	0.00284714	365179688	0.49271	38006527	0.0519308	42	731921820	659248796	90.0709	662357395	647674403	10.1523	2.21678	88.4896	68.93	886932555	95.61	874038031	94.22	815353001	87.8938	328968537	35.4623
quails_3g	Coturnix_japonica	927656957	CL100081505_L02_533-540	759344446	75934444600	81.8562	738525062	73849253214	79.6084	0.97254	4640064	0.611062	16160254	2.12818	19066	0.00251085	892420266	1.17525	13869889	0.0187814	41	738525062	667398782	90.3691	676408934	662706209	8.9262	2.0258	89.7337	70.41	886784020	95.594	861606084	92.8798	776467667	83.702	435334329	46.9284
quails_3h	Coturnix_japonica	927656957	CL100081505_L02_541-548	721637642	72163764200	77.7914	701286414	70125490708	75.5942	0.971755	4348898	0.602643	15977952	2.21412	24378	0.00337815	870426172	1.20618	13136067	0.0187322	41	701286414	633017680	90.2652	639360882	626240256	9.3708	2.05215	89.2988	66.42	886308845	95.5427	854018422	92.0619	754765491	81.3626	309856525	33.4021
quails_3i	Coturnix_japonica	927656957	CL100081878_L01_501-508	770128930	77012893000	83.0187	760385736	76035508178	81.9651	0.987309	3787668	0.491823	5931888	0.770246	23638	0.00306936	379834832	0.493209	43802711	0.0576082	41	760385736	695395718	91.453	707701069	695714646	7.35717	1.69371	91.495	75.04	886804067	95.5961	867419208	93.5065	789117691	85.0657	571339959	61.5896
quails_3j	Coturnix_japonica	927656957	CL100081878_L01_509-516	764298438	76429843800	82.3902	754173668	75414850698	81.2961	0.98672	3719488	0.486654	6389000	0.83593	16282	0.00213032	397035432	0.519477	42803897	0.0567579	41	754173668	683152860	90.583	689209389	675357133	9.14599	2.00988	89.5493	72.23	887216807	95.6406	875184604	94.3436	832417636	89.7333	448261058	48.3219
red.d_1_0	Cervus_elaphus_yarkandensis	3438623608	CL100071528_L01_501-508	1321758302	132175830200	38.4386	1285616630	128500444752	37.3697	0.972193	19268220	1.45777	16809192	1.27173	64260	0.00486171	1388767258	1.0507	115607597	0.0899667	43	1285616630	953974232	74.2036	1939871676	1798589160	16.71	7.28309	77.9976	77.71	1926928583	56.0378	1894413031	55.0922	1728284734	50.2609	1131242660	32.8981
red.d_1_1	Cervus_elaphus_yarkandensis	3438623608	CL100103947_L02_501-508	1085440684	108544068400	31.5661	1020339144	101977619838	29.6565	0.939504	45917326	4.23029	19125108	1.76197	59106	0.00544535	3163912932	2.91486	180587474	0.177085	43	1020339144	749394476	73.4456
red.d_2_0	Cervus_elaphus_yarkandensis	3438623608	CL100071528_L02_509-516	1283178094	128317809400	37.3166	1246741978	124602472512	36.2361	0.971046	21296930	1.6597	15080342	1.17523	58844	0.0045858	1339105018	1.04358	89919131	0.0721648	43	1246741978	927226200	74.3719	2172590437	2009523289	17.22	7.50566	77.3622	87.52	1922460404	55.9078	1907975522	55.4866	1850577893	53.8174	1477933572	42.9804
red.d_2_1	Cervus_elaphus_yarkandensis	3438623608	CL100103658_L01_509-516	1383557490	138355749000	40.2358	1350810418	134997832196	39.2593	0.97573	15254650	1.10257	17433750	1.26007	58672	0.00424066	1252120354	0.905001	52685065	0.0390266	43	1350810418	1013666754	75.0414
red.d_3_0	Cervus_elaphus_yarkandensis	3438623608	CL100073625_L02_517-524	1339149636	133914963600	38.9444	1318440758	131771139942	38.3209	0.983991	8902204	0.664765	11736296	0.876399	70378	0.00525542	819616708	0.612043	64844229	0.0492097	43	1318440758	977213926	74.1189	2183294911	2012013760	17.639	7.84508	76.6732	87.28	1925668421	56.0011	1905053699	55.4016	1799143485	52.3216	1459659074	42.4489
red.d_3_1	Cervus_elaphus_yarkandensis	3438623608	CL100103658_L02_517-524	1335540868	133554086800	38.8394	1305701362	130495969560	37.9501	0.977102	11380280	0.85211	18389746	1.37695	69480	0.00520239	1112176950	0.832754	51021755	0.0390983	43	1305701362	961626746	73.6483
chicken_1_0	Gallus_gallus	1065365434	V300011450_L03_501-508	499793006	49979300600	46.9128	496538462	49652740036	46.6063	0.993466	12038	0.0024086	3228346	0.645937	14160	0.00283317	148565384	0.297254	4221046	0.00850113	41	496538462	473954996	95.4518	730906275	726266967	2.64766	0.634734	96.839	69.97	1011605851	94.9539	991393658	93.0567	947361471	88.9236	558838948	52.4551
chicken_1_1	Gallus_gallus	1065365434	V300011450_L04_501-508_sub	255206994	25520699400	23.9549	253434856	25342898768	23.788	0.993033	27654	0.0108359	1736784	0.680539	7700	0.00301716	81533932	0.319482	1832401	0.00723043	41	253434856	241825872	95.4193
chicken_2_0	Gallus_gallus	1065365434	V300011450_L03_509-516	491617886	49161788600	46.1455	488767836	48875776734	45.877	0.994182	12428	0.00252798	2821158	0.573852	16464	0.00334894	130870306	0.266203	4187286	0.0085672	41	488767836	468462346	95.8456	736004587	731116808	2.4627	0.664096	96.9913	70.19	1014389024	95.2151	980049535	91.9919	887226272	83.2791	602847506	56.586
chicken_2_1	Gallus_gallus	1065365434	V300011450_L04_509-516_sub	266719338	26671933800	25.0355	265028210	26502300252	24.8763	0.99364	30554	0.0114555	1652332	0.619502	8242	0.00309014	78107988	0.292847	1965354	0.00741579	41	265028210	253721842	95.7339
chicken_3_0	Gallus_gallus	1065365434	CL100081878_L02_533-540	753829802	75382980200	70.7579	743547332	74353078270	69.7911	0.986338	5116284	0.678705	5086676	0.674778	79510	0.0105475	427995160	0.567761	49019273	0.0659277	41	743547332	711660490	95.7115	724714817	719623975	2.64491	0.702461	96.7825	69.27	1015540034	95.3232	982763856	92.2466	890001311	83.5395	583205945	54.7423
betta_1	Betta_splendens	441388503	CL100081878_L02_541-548_sub	375000000	37500000000	84.9592	369860830	36984415564	83.7911	0.986251	2511302	0.669681	2596806	0.692482	31062	0.0082832	214272796	0.571394	24036489	0.0649909	44	369860830	349507858	94.4971	338544421	333995908	8.72523	1.34355	90.3031	79.68	404866782	91.7257	391985864	88.8074	371094290	84.0743	292621944	66.2958
betta_2	Betta_splendens	441388503	V100008452_L01_501-508	368578732	36857873200	83.5044	365978878	36595923892	82.9109	0.992893	315732	0.085662	2277312	0.617863	6810	0.00184764	107743158	0.292321	9304359	0.0254246	44	365978878	345930688	94.522	335998202	331574653	8.46614	1.31654	90.5994	79	404080285	91.5475	390183138	88.399	367240358	83.2012	284488011	64.453
betta_3a	Betta_splendens	441388503	V100008452_L01_509-516_sub	375000000	37500000000	84.9592	372567830	37254278286	84.4025	0.993447	301512	0.0804032	2121472	0.565726	9186	0.0024496	101653184	0.271075	9509864	0.0255269	44	372567830	351927348	94.4599	342129051	336816887	8.4132	1.55268	90.4042	80.02	405611640	91.8945	391615359	88.7235	369041676	83.6093	294350618	66.6874
betta_3b	Betta_splendens	441388503	V100008452_L02_533-540_sub	375000000	37500000000	84.9592	372676478	37266129990	84.4293	0.993763	186200	0.0496533	2126702	0.567121	10620	0.002832	99986780	0.266631	2134070	0.00572657	44	372676478	352522082	94.592	342014141	337980072	8.46792	1.1795	90.6899	80.43	405591021	91.8898	391418961	88.679	368383095	83.4601	294311726	66.6786
betta_3c	Betta_splendens	441388503	V100008452_L02_541-548_sub	375000000	37500000000	84.9592	372674100	37266212600	84.4295	0.993766	174874	0.0466331	2140102	0.570694	10924	0.00291307	100308770	0.26749	2054694	0.00551356	44	372674100	352900930	94.6942	342434182	338685268	8.36431	1.09478	90.8797	80.65	405873577	91.9538	391927943	88.7943	369346291	83.6783	298423756	67.6102
hyrax_1_0	Procavia_capensis	3897621025	DP800000985TL_L01_525-532	698601338	69860133800	17.9238	689665574	68960774538	17.693	0.987126	18114	0.0025929	8863664	1.26877	53986	0.00772773	410199432	0.587172	1360549	0.00197293	41	689665574	650244288	94.284	1219363096	1195963959	8.2087	1.91896	90.3058	36.6	3051698598	78.2964	2469659965	63.3633	376237988	9.65302	14377909	0.368889
hyrax_1_1	Procavia_capensis	3897621025	DP800001328TR_L01_525-532	642714656	64271465600	16.4899	634683432	63462187892	16.2823	0.987408	2798	0.000435341	7967490	1.23966	60936	0.00948103	370177618	0.57596	295514	0.000465654	41	634683432	602239676	94.8882
hyrax_2_0	Procavia_capensis	3897621025	DP800000985TL_L01_533-540	646686302	64668630200	16.5918	639452522	63938325908	16.4044	0.988707	18570	0.00287156	7114622	1.10017	100588	0.0155544	337566182	0.521994	1272233	0.00198978	41	639452522	601036638	93.9924	1154713854	1132564565	8.00364	1.91816	90.4811	34.79	3045127174	78.1278	2384025120	61.1662	198446834	5.09149	10470103	0.268628
hyrax_2_1	Procavia_capensis	3897621025	DP800001328TR_L01_533-540	618928086	61892808600	15.8796	612261308	61218549136	15.7066	0.989106	2858	0.000461766	6577530	1.06273	86390	0.013958	311723974	0.503651	302488	0.000494112	41	612261308	579659282	94.6751
hyrax_3a_0	Procavia_capensis	3897621025	DP800001328TR_L01_541-548	626390792	62639079200	16.0711	619672692	61958163422	15.8964	0.98913	2846	0.000454349	6635632	1.05934	79622	0.0127112	314980868	0.50285	312911	0.000505036	41	619672692	583225234	94.1183	1222548045	1202883271	8.06139	1.60851	90.7038	36.88	3025896139	77.6344	2385717890	61.2096	505289245	12.964	14795158	0.379595
hyrax_3a_1	Procavia_capensis	3897621025	DP800003647BL_L01_541-548	717382872	71738287200	18.4057	706494284	70639086904	18.1236	0.984678	2010884	0.280308	8586248	1.19689	291456	0.0406277	523613306	0.729894	2474793	0.00350343	42	706494284	662687670	93.7994
hyrax_3b_0	Procavia_capensis	3897621025	DP800001328TR_L01_549-556	618000310	61800031000	15.8558	611358754	61129924980	15.6839	0.989157	2810	0.000454692	6603194	1.06848	35552	0.00575275	306144980	0.49538	299486	0.000489917	41	611358754	576199646	94.249	1180220137	1162639025	8.30351	1.48965	90.647	35.6	3029069033	77.7158	2309677940	59.2587	381614880	9.79097	14289952	0.366633
hyrax_3b_1	Procavia_capensis	3897621025	DP800003647BL_L01_549-556	681584780	68158478000	17.4872	671242286	67118201604	17.2203	0.984737	1894900	0.278014	8244694	1.20964	202900	0.0297689	490169876	0.719162	2328303	0.00346896	42	671242286	633128634	94.3219
hyrax_3c_0	Procavia_capensis	3897621025	DP800001328TR_L01_557-564	489689546	48968954600	12.5638	484270288	48423298574	12.4238	0.988857	2188	0.000446814	5391400	1.10098	25670	0.0052421	248456256	0.507375	243578	0.000503018	41	484270288	457924152	94.5596	1320623887	1295306336	8.09232	1.91709	90.3879	39.67	3046518485	78.1635	2536069286	65.0671	777555997	19.9495	22902024	0.58759
hyrax_3c_1	Procavia_capensis	3897621025	DP800002315TL_L01_557-564	767792866	76779286600	19.699	759123496	75907448098	19.4753	0.988645	289770	0.0377406	8334990	1.08558	44610	0.00581016	398320992	0.518787	791934	0.00104329	41	759123496	716649630	94.4049
hyrax_3c_2	Procavia_capensis	3897621025	DP800002579TR_L01_557-564	191804290	19180429000	4.92106	189659248	18964749206	4.86572	0.988755	176600	0.092073	1960646	1.02221	7796	0.00406456	98358324	0.512806	206081	0.00108665	41	189659248	178966882	94.3623
vultur_1_0	Gyps_fulvus	1235678113	CL100103361_L02_509-516	774300536	77430053600	62.662	765412818	76281532772	61.7325	0.985167	4915430	0.634822	3928502	0.507361	43786	0.00565491	626333318	0.808902	51954275	0.0681086	44	765412818	723855102	94.5705	947877577	901041992	4.15778	4.9411	91.1638	70.76	1161723378	94.015	1125603992	91.092	935825904	75.7338	565736163	45.7835
vultur_1_1	Gyps_fulvus	1235678113	CL100103760_L01_509-516_sub	225699464	22569946400	18.2652	222964656	22223093882	17.9845	0.984632	1671092	0.740406	1052690	0.466412	11026	0.00488526	184943528	0.819424	9448695	0.0425175	44	222964656	210994422	94.6313
vultur_2_0	Gyps_fulvus	1235678113	CL100101621_L01_509-516	675413826	67541382600	54.6594	667566294	66532360468	53.8428	0.985061	3714582	0.549971	4095104	0.60631	37846	0.00560338	518466092	0.767627	18134522	0.0272567	44	667566294	628397006	94.1325	945029414	897263228	4.47452	5.05447	90.7712	70.18	1160496426	93.9158	1098480337	88.897	890411120	72.0585	557335930	45.1036
vultur_2_1	Gyps_fulvus	1235678113	CL100103941_L01_509-516_sub	324586174	32458617400	26.2679	320922562	31978396196	25.8792	0.985205	1275426	0.392939	2368796	0.72979	19390	0.00597376	252094374	0.776664	8012313	0.0250554	44	320922562	301697044	94.0093
vultur_3_0	Gyps_fulvus	1235678113	CL100128959_L02_589-596_sub	1000000000	100000000000	80.9272	982142040	98188870180	79.4615	0.981889	9055056	0.905506	8636922	0.863692	165982	0.0165982	707508610	0.707509	84195865	0.0857489	42	982142040	923502342	94.0294	949208113	929222918	3.41584	2.10546	94.6119	78.56	1162559951	94.0828	1154727070	93.4489	1127387782	91.2364	852850959	69.0189
saki_1_0	Pithecia_pithecia	2708768896	DP800004334TR_L01_541-548	878360626	87836062600	32.4266	870342536	87030841886	32.1293	0.990833	226836	0.0258249	7714178	0.878247	77076	0.00877498	371072404	0.42246	477192	0.000548302	40	870342536	827297128	95.0542	1550267580	1478924994	5.52139	4.60195	90.2637	54.41	2602714840	96.0848	2393325244	88.3547	1775527528	65.5474	345386470	12.7507
saki_1_1	Pithecia_pithecia	2708768896	DP800004335TR_L01_541-548	775957964	77595796400	28.6461	768106794	76807232660	28.355	0.989838	10240	0.00131966	7747026	0.998382	93904	0.0121017	362248060	0.46684	1263317	0.00164479	40	768106794	730149070	95.0583
saki_2_0	Pithecia_pithecia	2708768896	DP800004335TR_L01_501-508	338692228	33869222800	12.5035	335378982	33536372904	12.3807	0.990172	4514	0.00133277	3278438	0.96797	30294	0.0089444	152573706	0.450479	545536	0.0016267	40	335378982	318938824	95.098	1375480992	1295615569	5.92633	5.80636	88.9556	47.44	2596255667	95.8463	2308609676	85.2273	1220922527	45.073	108702282	4.01298
saki_2_1	Pithecia_pithecia	2708768896	DP800004454BL_L01_501-508	103352112	10335211200	3.81546	102390282	10238661636	3.77982	0.990658	44464	0.0430219	912032	0.882451	5334	0.005161	44134524	0.427031	261428	0.00255334	40	102390282	97612142	95.3334
saki_2_2	Pithecia_pithecia	2708768896	DP800004334TR_L01_501-508	383001352	38300135200	14.1393	379427252	37941294300	14.0068	0.990631	102602	0.0267889	3450036	0.90079	21462	0.00560364	164555330	0.429647	208009	0.000548239	40	379427252	361007456	95.1454
saki_2_3	Pithecia_pithecia	2708768896	DP800005071BL_L01_501-508	639607286	63960728600	23.6125	639278520	63923804880	23.5988	0.999423	208726	0.0326335	50514	0.00789766	69526	0.0108701	23654260	0.0369825	3672984	0.00574588	41	639278520	602858528	94.303
saki_3b_0	Pithecia_pithecia	2708768896	DP800004245BR_L01_533-540	679673562	67967356200	25.0916	671061090	67103369098	24.7726	0.987288	469386	0.0690605	8038204	1.18266	104882	0.0154312	398129392	0.585766	570968	0.000850878	41	671061090	642695260	95.773	1544060886	1473755099	5.40425	4.5533	90.3895	54.65	2598468102	95.928	2361609513	87.1839	1747026611	64.4952	434601612	16.0442
saki_3b_1	Pithecia_pithecia	2708768896	CL100122739_L01_533-540	716205240	71620524000	26.4402	708668676	70864550246	26.1612	0.989445	2544000	0.355205	4971160	0.694097	21404	0.00298853	312413324	0.436206	33992961	0.0479689	40	708668676	676389356	95.4451
saki_3b_2	Pithecia_pithecia	2708768896	CL100132074_L01_533-540_sub	254121198	25412119800	9.38143	250719628	25071185844	9.25556	0.986584	2131756	0.838874	1263438	0.497179	6376	0.00250904	106371546	0.418586	16337908	0.0651661	40	250719628	239072618	95.3546
saki_3c_0	Pithecia_pithecia	2708768896	CL100122739_L02_541-548	754212538	75421253800	27.8434	746501308	74647615230	27.5578	0.989742	3173568	0.420779	4512328	0.598283	25334	0.003359	327431350	0.434137	43225110	0.0579055	40	746501308	714024124	95.6494	1630711907	1560737434	5.36573	4.29104	90.6698	57.93	2610603130	96.376	2494499218	92.0898	2006836030	74.0866	455849731	16.8287
saki_3c_1	Pithecia_pithecia	2708768896	DP800004453BL_L01_541-548	230723432	23072343200	8.51765	228698434	22869070070	8.44261	0.99119	167188	0.0724625	1841288	0.79805	16522	0.00716095	93682080	0.406036	479354	0.00209608	40	228698434	218269768	95.44
saki_3c_2	Pithecia_pithecia	2708768896	DP800004498BL_L01_541-548	753646750	75364675000	27.8225	746142158	74611647396	27.5445	0.990008	4632	0.000614612	7470914	0.991302	29046	0.00385406	341929604	0.4537	864943	0.00115926	40	746142158	710486356	95.2213
saki_3d_0	Pithecia_pithecia	2708768896	CL100122739_L02_501-508	749771564	74977156400	27.6794	742474598	74244464012	27.4089	0.990228	3153970	0.420657	4126280	0.550338	16716	0.00222948	309261278	0.412474	43267324	0.0582768	40	742474598	709203688	95.5189	1610670484	1534714756	5.54745	4.71578	90.1032	56.91	2610346593	96.3665	2493426729	92.0502	1965367581	72.5557	367188674	13.5556
saki_3d_1	Pithecia_pithecia	2708768896	DP800004453BL_L01_501-508	227206914	22720691400	8.38783	225235798	22522719944	8.31474	0.991287	169186	0.0744634	1786798	0.786419	15132	0.00666001	91285856	0.401774	478680	0.00212532	40	225235798	214602452	95.279
saki_3d_2	Pithecia_pithecia	2708768896	DP800004498BL_L01_501-508	742653296	74265329600	27.4166	735574570	73554609724	27.1543	0.99043	4592	0.000618324	7055156	0.949993	18978	0.00255543	322570126	0.434348	861907	0.00117179	40	735574570	699893346	95.1492
saki_3e_0	Pithecia_pithecia	2708768896	DP800004269TL_L01_509-516	490273362	49027336200	18.0995	485576876	48555730206	17.9254	0.990381	148230	0.0302342	4535244	0.925044	13012	0.00265403	217190564	0.442999	978339	0.00201488	41	485576876	461370294	95.0149	1287245869	1224421084	5.52119	4.88056	90.0182	45.22	2598649573	95.9347	2268635553	83.7515	1015778378	37.4996	45669684	1.68599
saki_3e_1	Pithecia_pithecia	2708768896	DP800004483BR_L01_509-516	142030986	14203098600	5.24338	141041376	14103673388	5.20667	0.993	40884	0.0287853	944096	0.664711	4630	0.00325985	45646312	0.321383	401593	0.00284744	40	141041376	134099758	95.0783
saki_3e_2	Pithecia_pithecia	2708768896	DP800005137TR_L01_509-516	486319922	48631992200	17.9535	486220434	48619154638	17.9488	0.999736	73448	0.0151028	11392	0.00234249	14648	0.00301201	8520292	0.0175199	2081732	0.00428171	40	486220434	464122774	95.4552
saki_3e_3	Pithecia_pithecia	2708768896	DP800005888TR_L01_509-516	247462370	24746237000	9.1356	247353584	24733887780	9.13104	0.999501	47506	0.0191973	6776	0.00273819	54504	0.0220252	9597090	0.038782	770372	0.00311464	40	247353584	235797728	95.3282
saki_3g_0	Pithecia_pithecia	2708768896	CL100121863_L02_541-548	895631326	89563132600	33.0641	882881402	88285426620	32.5925	0.985734	8381790	0.935853	4331080	0.483578	37054	0.00413719	491395940	0.548659	82896366	0.0938959	40	882881402	842935796	95.4755	1648142048	1576997691	5.22398	4.31664	90.755	58.61	2607776895	96.2717	2481402669	91.6063	2002244676	73.9171	561574522	20.7317
saki_3g_1	Pithecia_pithecia	2708768896	CL100121864_L01_541-548	866450030	86645003000	31.9869	854760698	85473394158	31.5543	0.986478	6107450	0.704882	5544986	0.639966	36896	0.0042583	475567212	0.548869	57939121	0.0677861	40	854760698	818337076	95.7387
seal_1b_0	Arctocephalus_gazella	2313485084	DP800003409TL_L01_533-540	678058322	67805832200	29.309	668565428	66852979206	28.8971	0.985947	21166	0.00312156	9371834	1.38216	99894	0.0147324	437317274	0.644955	669019	0.00100073	42	668565428	573566834	85.7907	1580223992	1529861366	7.15257	3.18706	90.7028	67.53	2066186704	89.3106	1954930149	84.5015	1637251273	70.7699	925990037	40.0258
seal_1b_1	Arctocephalus_gazella	2313485084	DP800003875TL_L01_533-540	463707184	46370718400	20.0437	453237288	45320999676	19.5899	0.977362	89336	0.0192656	10275814	2.21601	104746	0.0225888	477204524	1.02911	674927	0.00148921	42	453237288	394745802	87.0947
seal_1b_2	Arctocephalus_gazella	2313485084	DP800005067BL_L01_533-540	565007126	56500712600	24.4223	564871312	56482137812	24.4143	0.999671	57146	0.0101142	19260	0.00340881	59408	0.0105146	14627308	0.0258887	1675267	0.00296601	43	564871312	491508048	87.0124
seal_1c_0	Arctocephalus_gazella	2313485084	DP800003390TL_L01_541-548_sub	223279806	22327980600	9.65123	220197376	22018343402	9.51739	0.986132	3120	0.00139735	3064010	1.37227	15300	0.00685239	141418248	0.633368	133226	0.000605068	41	220197376	189848896	86.2176	1663703494	1610936270	7.17853	3.17167	90.7347	71.39	2071829791	89.5545	2015237949	87.1083	1834069879	79.2774	1062312612	45.9183
seal_1c_1	Arctocephalus_gazella	2313485084	DP800003394TL_L01_541-548	736390490	73639049000	31.8304	725397174	72534906340	31.3531	0.985006	237966	0.0323152	10695284	1.45239	60066	0.00815681	503779790	0.68412	1654121	0.00228045	42	725397174	626410684	86.3542
seal_1c_2	Arctocephalus_gazella	2313485084	DP800003388TL_L01_541-548	840329704	84032970400	36.3231	829841512	82978937610	35.8675	0.987457	4844	0.00057644	10421176	1.24013	62172	0.00739852	482412080	0.574075	301293	0.000363096	41	829841512	713782508	86.0143
seal_1e_0	Arctocephalus_gazella	2313485084	DP800003390TL_L01_501-508_sub	675937686	67593768600	29.2173	666448516	66639897902	28.805	0.985888	9562	0.00141463	9455570	1.39888	24038	0.00355624	434428478	0.642705	414788	0.000622432	41	666448516	575366378	86.3332	1668236330	1610987669	6.96637	3.43169	90.6398	61.67	2070281262	89.4876	1981844060	85.6649	1650606415	71.3472	405438231	17.525
seal_1e_1	Arctocephalus_gazella	2313485084	DP800003388TL_L01_501-508	1124062314	112406231400	48.5874	1110902414	111056594894	48.004	0.987993	6698	0.000595874	12945368	1.15166	207834	0.0184895	638910396	0.568394	404192	0.000363951	41	1110902414	756206354	68.0714
seal_1f_0	Arctocephalus_gazella	2313485084	DP800003390TL_L01_509-516_sub	245485300	24548530000	10.6111	242198176	24218968488	10.4686	0.986575	3072	0.0012514	3278776	1.33563	5276	0.00214921	149722962	0.609906	146738	0.00060588	41	242198176	210406942	86.8739	1666083510	1612571657	7.02583	3.21183	90.7898	71.73	2071317625	89.5324	2010709534	86.9126	1829911664	79.0976	1115023367	48.1967
seal_1f_1	Arctocephalus_gazella	2313485084	DP800003394TL_L01_509-516	658195776	65819577600	28.4504	648553018	64852773580	28.0325	0.985311	208938	0.0317441	9416468	1.43065	17352	0.0026363	438378760	0.666031	1460355	0.0022518	41	648553018	563333640	86.8601
seal_1f_2	Arctocephalus_gazella	2313485084	DP800003388TL_L01_509-516	896318924	89631892400	38.7432	885408202	88537638078	38.2702	0.987792	4850	0.000541102	10887244	1.21466	18628	0.00207828	497053352	0.55455	315671	0.000356539	41	885408202	767583654	86.6926
seal_2a_0	Arctocephalus_gazella	2313485084	DP800003390TL_L01_533-540_sub	410785140	41078514000	17.7561	405144780	40512379786	17.5114	0.986218	5434	0.00132283	5618706	1.3678	16220	0.00394854	257647694	0.627208	250845	0.000619181	42	405144780	350045114	86.4	1670183095	1621716066	6.83902	2.9019	91.328	72.2	2070420523	89.4936	2032339996	87.8476	1900044951	82.1291	1080251356	46.6937
seal_2a_1	Arctocephalus_gazella	2313485084	DP800003394TL_L01_533-540	588044662	58804466200	25.4181	579294132	57926133234	25.0385	0.985063	188182	0.0320013	8535750	1.45155	26598	0.00452313	399267216	0.678974	1298534	0.00224171	41	579294132	500486990	86.396
seal_2a_2	Arctocephalus_gazella	2313485084	DP800003388TL_L01_533-540	801170198	80117019800	34.6304	791265462	79122370428	34.2005	0.987585	4626	0.000577405	9869372	1.23187	30738	0.00383664	453160752	0.565624	281096	0.000355267	41	791265462	682555990	86.2613
seal_2c_0	Arctocephalus_gazella	2313485084	DP800003435TL_L01_541-548	638364190	63836419000	27.5932	615807696	61577310982	26.6167	0.964611	434136	0.0680076	22088690	3.4602	33668	0.00527411	1022395428	1.60159	1097336	0.00178205	41	615807696	532539466	86.4782	1660164877	1617220829	6.58367	2.58673	91.7894	71.94	2069152232	89.4388	2021921136	87.3972	1854092009	80.1428	1105596094	47.7892
seal_2c_1	Arctocephalus_gazella	2313485084	DP800003511TL_L01_541-548	726037222	72603722200	31.3828	716392552	71635538270	30.9643	0.986665	9500	0.00130847	9599280	1.32215	35890	0.00494327	440329040	0.606483	362236	0.000505665	41	716392552	617558592	86.2039
seal_2c_2	Arctocephalus_gazella	2313485084	DP800004311BL_L01_541-548_sub	435598588	43559858800	18.8287	429681302	42966037392	18.572	0.986368	85014	0.0195166	5795294	1.33042	36978	0.00848901	271606688	0.623525	167134	0.000388991	42	429681302	375655446	87.4265
seal_2e_0	Arctocephalus_gazella	2313485084	DP800003435TL_L01_501-508	705103562	70510356200	30.478	687367314	68732980154	29.7097	0.974793	497198	0.0705142	17219992	2.44219	19058	0.00270287	805789936	1.1428	1239488	0.00180334	41	687367314	592029842	86.1301	1655459686	1606004077	7.24078	2.98742	90.8421	71.14	2069578272	89.4572	2026212306	87.5827	1860943692	80.439	1007663663	43.5561
seal_2e_1	Arctocephalus_gazella	2313485084	DP800003511TL_L01_501-508	766495620	76649562000	33.1316	756443094	75640303402	32.6954	0.986833	10006	0.00130542	10022830	1.30762	19690	0.00256883	458203948	0.597791	382875	0.000506179	42	756443094	649981818	85.9261
seal_2e_2	Arctocephalus_gazella	2313485084	DP800004311BL_L01_501-508_sub	328400818	32840081800	14.1951	324097012	32408189628	14.0084	0.986849	74804	0.0227783	4212710	1.2828	16292	0.00496101	197092642	0.600159	138593	0.000427648	42	324097012	282553218	87.1817
seal_3a_0	Arctocephalus_gazella	2313485084	DP800003435TL_L01_509-516_sub	359883208	35988320800	15.5559	345234910	34510788852	14.9172	0.958944	271820	0.0755301	14333764	3.98289	42714	0.0118689	675701268	1.87756	655911	0.0019006	41	345234910	298789546	86.5467	1671152113	1628572152	6.20988	2.54794	92.0642	50.42	2064723335	89.2473	1900142179	82.1333	981742370	42.4356	109937307	4.75202
seal_3a_1	Arctocephalus_gazella	2313485084	DP800003511TL_L01_509-516	1440116792	144011679200	62.2488	1423717530	142323688146	61.5192	0.988279	19470	0.00135197	16163300	1.12236	216492	0.0150329	799152074	0.554922	726859	0.000510708	41	1423717530	794073044	55.7746
seal_3b_0	Arctocephalus_gazella	2313485084	DP800003435TL_L01_533-540_sub	392390120	39239012000	16.961	381623134	38159223752	16.4943	0.972482	297830	0.0759015	10451558	2.66356	17598	0.00448482	490277278	1.24946	716118	0.00187666	42	381623134	331181390	86.7823	1648910128	1607913854	7.03004	2.48626	91.4523	71.41	2070780326	89.5091	2005779625	86.6995	1809721765	78.2249	1094731223	47.3196
seal_3b_1	Arctocephalus_gazella	2313485084	DP800003511TL_L01_533-540	756851052	75685105200	32.7148	746823780	74676032112	32.2786	0.986667	10484	0.00138521	9980102	1.31863	36686	0.00484719	460259058	0.608124	373733	0.000500472	42	746823780	646931028	86.6243
seal_3b_2	Arctocephalus_gazella	2313485084	CL100122746_L01_533-540	650758828	65075882800	28.1289	629752160	62969476750	27.2184	0.967632	15483816	2.37935	5487228	0.843205	35624	0.00547422	910187440	1.39866	68283584	0.108439	42	629752160	552351688	87.7094
seal_3c_0	Arctocephalus_gazella	2313485084	CL100122744_L01_541-548	636111698	63611169800	27.4958	627842176	62778343562	27.1358	0.986908	3524580	0.554082	4711430	0.740661	33512	0.00526826	361261058	0.567921	40758625	0.0649247	42	627842176	550027690	87.606	1600687952	1571201603	6.46701	1.8421	92.4876	69.52	2064645437	89.2439	1971114617	85.2011	1721153784	74.3966	1035119440	44.7429
seal_3c_1	Arctocephalus_gazella	2313485084	CL100122744_L02_541-548	633379458	63337945800	27.3777	622828148	62276984748	26.9191	0.983249	5527572	0.872711	4990594	0.787931	33144	0.00523288	401611852	0.634078	54168273	0.0869796	42	622828148	545326704	87.5565
seal_3c_2	Arctocephalus_gazella	2313485084	DP800004426TL_L01_541-548	460629422	46062942200	19.9106	448154588	44811599864	19.3697	0.972834	1776534	0.385675	10669256	2.31623	29044	0.00630529	572107226	1.24201	1787308	0.00398849	43	448154588	388621610	86.716
seal_3e_0	Arctocephalus_gazella	2313485084	CL100122744_L01_501-508	789047808	78904780800	34.1065	779275944	77919753386	33.6807	0.987516	4384086	0.555617	5357638	0.679	30140	0.00381979	426553674	0.540593	50917170	0.0653457	41	779275944	664115266	85.2221	1669508135	1637779185	6.51177	1.9005	92.4283	71.37	2065523572	89.2819	2004133097	86.6283	1815874702	78.4909	1067288605	46.1334
seal_3e_1	Arctocephalus_gazella	2313485084	CL100122744_L02_501-508	786467924	78646792400	33.9949	773781980	77370340310	33.4432	0.98377	6904084	0.87786	5751716	0.731335	30144	0.00383283	479455980	0.609632	67524863	0.0872749	41	773781980	659674800	85.2533
seal_3e_2	Arctocephalus_gazella	2313485084	DP800004426TL_L01_501-508_sub	224484268	22448426800	9.70329	218886806	21886463832	9.46039	0.974966	972086	0.433031	4614920	2.05579	10456	0.00465779	258185958	1.15013	911179	0.00416321	42	218886806	184819170	84.436
seal_3f_0	Arctocephalus_gazella	2313485084	CL100122745_L01_509-516_sub	325148088	32514808800	14.0545	319650874	31959866350	13.8146	0.982933	3400298	1.04577	2067850	0.635972	29066	0.00893931	242382840	0.745454	32330855	0.101161	42	319650874	275153018	86.0792	1672507145	1638674148	6.68889	2.02289	92.1111	72.84	2065435111	89.2781	2003204163	86.5882	1828091865	79.019	1145539681	49.5158
seal_3f_1	Arctocephalus_gazella	2313485084	CL100122745_L02_509-516	737654160	73765416000	31.885	728657106	72853995056	31.491	0.987644	3815342	0.517226	5117770	0.69379	63942	0.00866829	405324244	0.549477	59187668	0.0812415	42	728657106	627596746	86.1306
seal_3f_2	Arctocephalus_gazella	2313485084	CL100121909_L02_509-516	737197752	73719775200	31.8652	730711742	73059107794	31.5797	0.991038	1551388	0.210444	4868702	0.660434	65920	0.00894197	273615906	0.371157	26101743	0.0357269	42	730711742	630914800	86.3425
g.gull_1	Larus_marinus	1259176410	DP800003892BR_L01_549-556_sub	950000000	95000000000	75.4461	940313814	94012017902	74.6615	0.9896	185318	0.0195072	8800616	0.926381	700252	0.0737107	492102148	0.518002	2471318	0.00262873	43	940313814	860414880	91.503	864544877	835347540	8.14862	3.37719	88.8371	71.77	1113983420	88.4692	1078199809	85.6274	950542065	75.4892	651242371	51.7197
g.gull_2	Larus_marinus	1259176410	DP800003794BL_L01_557-564_sub	950000000	95000000000	75.4461	935066820	93488109654	74.2454	0.984085	11448	0.00120505	14734088	1.55096	187644	0.019752	698014736	0.734752	584179	0.00062487	42	935066820	860595304	92.0357	868512898	834895340	7.22609	3.8707	89.2872	72.7	1097506814	87.1607	1083960743	86.0849	1041124129	82.6829	675508503	53.6469
g.gull_3b	Larus_marinus	1259176410	DP800003794BL_L01_565-572_sub	950000000	95000000000	75.4461	932101938	93182348718	74.0026	0.980867	11264	0.00118568	17693818	1.86251	192980	0.0203137	840412282	0.884645	594581	0.000638083	43	932101938	856007364	91.8362	858885217	829851336	7.97492	3.38041	89.0301	72.24	1097793461	87.1835	1085560111	86.2119	1044476935	82.9492	652904587	51.8517
g.gull_3c	Larus_marinus	1259176410	DP800003795BL_L01_573-580_sub	950000000	95000000000	75.4461	930747184	93053312856	73.9001	0.979509	14150	0.00148947	18234578	1.91943	1004088	0.105693	939563694	0.989014	630770	0.000677859	43	930747184	858642456	92.253	856572249	826010391	8.08097	3.56793	88.747	70.99	1114770075	88.5317	1087175133	86.3402	978588865	77.7166	656580389	52.1436
walrus_1_0	Odobenus_rosmarus	2400150193	DP800005068BL_L01_517-524	751889316	75188931600	31.3268	746498946	74633616192	31.0954	0.992614	3529528	0.469421	1743678	0.231906	117164	0.0155826	265733588	0.353421	8070829	0.0108139	42	746498946	687223692	687223692	1536697934	1470080021	7.33422	4.33513	89.022	62.27	2242286104	.	1985922391	.	1518826015	.	857853725
walrus_1_1	Odobenus_rosmarus	2400150193	DP800005070BL_L01_517-524	729108760	72910876000	30.3776	728806880	72867776448	30.3597	0.999409	227512	0.0312041	9598	0.0013164	64770	0.00888345	30312882	0.0415753	2393015	0.00328405	42	728806880	670318416	670318416
walrus_1_2	Odobenus_rosmarus	2400150193	DP800005825TL_L01_517-524_sub	44001924	4400192400	1.8333	43995240	4398633708	1.83265	0.999646	118	0.00026817	690	0.00156811	5876	0.013354	1514782	0.0344254	17867	0.000406194	40	176062012	164840910	164840910
walrus_2_0	Odobenus_rosmarus	2400150193	FP100000324BR_L01_517-524	929022402	92902240200	38.7068	890472978	88895528912	37.0375	0.956872	415352	0.0447085	34679342	3.73289	3454730	0.371867	2122674308	2.28485	528647	0.000594683	41	1082186106	1012044170	1012044170	1574575295	1533009812	5.84431	2.63979	91.8708	66.04	2273070142	.	2228540580	.	1960145376	.	709628754
walrus_2_1	Odobenus_rosmarus	2400150193	DP800006826TR_L01_517-524	586649976	58664997600	24.4422	586471416	58634059502	24.4293	0.999473	91214	0.0155483	14168	0.00241507	73178	0.0124739	24712928	0.0421255	549016	0.000936343	40	586471416	551078328	551078328
walrus_3_0	Odobenus_rosmarus	2400150193	DP800005066BL_L01_549-556	1005762346	100576234600	41.9041	1005426528	100518784032	41.8802	0.999429	72736	0.00723193	25066	0.00249224	238016	0.0236652	52410608	0.0521103	2304476	0.00229258	42	1005426528	932045530	932045530	1540817760	1495095191	6.47671	2.96742	91.057	63.98	2268131167	.	2177791050	.	1743699076	.	732042487
walrus_3_1	Odobenus_rosmarus	2400150193	DP8400006394TL_L01_549-556_sub	22239898	2223989800	0.926604	22226034	2222022876	0.925785	0.999116	638	0.00286872	460	0.00206835	12766	0.0574013	1907774	0.0857816	30196	0.00135894	40	139643756	129224258	129224258
walrus_3_2	Odobenus_rosmarus	2400150193	DP8400006186TL_L01_549-556	496997756	49699775600	20.7069	496863344	49675009694	20.6966	0.999502	28556	0.0057457	7064	0.00142133	98792	0.0198778	22917206	0.0461113	198923	0.000400449	39	496863344	466659966	466659966
stone_1	Saxicola_maurus	1020367763	DP8400006534BR_L01_541-548_sub	750000000	75000000000	73.5029	747427924	74519358092	73.0319	0.993591	669182	0.0892243	46184	0.00615787	1856710	0.247561	444618558	0.592825	7515226	0.0100849	42	747427924	674760026	90.2776	693022652	666846558	7.81353	3.77709	89.2188	63.57	966493704	94.7201	949499394	93.0546	818640535	80.2299	255125240	25.0033
stone_2	Saxicola_maurus	1020367763	DP8400006386TL_L01_549-556_sub	750000000	75000000000	73.5029	749356518	74895967066	73.401	0.998613	392656	0.0523541	3544	0.000472533	247282	0.0329709	80328134	0.107104	3388204	0.00452388	42	749356518	660293518	88.1147	693613544	669068188	7.82552	3.53877	89.2857	63.81	966547649	94.7254	929281098	91.0732	821579131	80.5179	285441375	27.9744
stone_3a	Saxicola_maurus	1020367763	DP800006845BL_L01_557-564_sub	750000000	75000000000	73.5029	749613960	74932359894	73.4366	0.999098	111998	0.0149331	33942	0.0045256	240100	0.0320133	60172266	0.0802297	832618	0.00111116	42	749613960	650351480	86.7582	700833483	679165432	6.87135	3.09175	90.602	64.64	966619167	94.7324	932729365	91.4111	827967265	81.144	322316050	31.5882
stone_3b	Saxicola_maurus	1020367763	DP800006991TR_L01_565-572_sub	750000000	75000000000	73.5029	749688970	74942718880	73.4468	0.999236	49586	0.00661147	16124	0.00214987	245320	0.0327093	53889670	0.0718529	811471	0.00108279	42	749688970	650567522	86.7783	697389006	678744250	7.35233	2.67351	90.5368	64.62	966670674	94.7375	932073143	91.3468	829583910	81.3024	318513172	31.2155
stone_3c	Saxicola_maurus	1020367763	DP800007087BL_L01_573-580_sub	750000000	75000000000	73.5029	749567396	74931516758	73.4358	0.999087	232762	0.0310349	7450	0.000993333	192392	0.0256523	54413472	0.0725513	828255	0.00110535	42	749567396	649201176	86.6101	700753153	682345656	6.86003	2.62682	91.0319	64.79	966311952	94.7023	932725965	91.4108	828656431	81.2115	328309321	32.1756
stone_3d	Saxicola_maurus	1020367763	DP800006991TR_L01_581-588_sub	750000000	75000000000	73.5029	749737684	74948935156	73.4529	0.999319	63994	0.00853253	13752	0.0018336	184570	0.0246093	47078354	0.0627711	835349	0.00111456	42	749737684	646351850	86.2104	701137745	680319628	6.82776	2.96919	90.741	64.69	966808095	94.7509	952281833	93.3273	871712870	85.4312	259280236	25.4105
stone_3e	Saxicola_maurus	1020367763	DP8400006516BL_L01_589-596_sub	750000000	75000000000	73.5029	749416292	74868234404	73.3738	0.998243	147508	0.0196677	4162	0.000554933	432038	0.0576051	124031716	0.165376	454338	0.00060685	42	749416292	666809570	88.9772	698254043	674030859	7.15138	3.46911	89.9408	64.69	962837825	94.3618	920613492	90.2237	788241315	77.2507	362747847	35.5507
oppossum_1_0	Monodelphis_domestica	3598443077	DP800004444TR_L01_501-508	1158165940	115816594000	32.1852	1139585888	113926091342	31.6598	0.983677	9928	0.000857217	17971140	1.55169	598984	0.0517183	904155538	0.780679	579841	0.000508962	38	1139585888	1033581154	90.698	1957488879	1914714267	4.99717	2.18518	93.1572	54.41	3382988749	94.0126	3063677172	85.139	2157155536	59.9469	587530039	16.3273
oppossum_1_1	Monodelphis_domestica	3598443077	DP800004108TR_L01_501-508	925307428	92530742800	25.7141	915773276	91552909286	25.4424	0.989432	265016	0.0286409	8989052	0.971467	280084	0.0302693	473275224	0.511479	736114	0.000804031	39	915773276	833056598	90.9676
oppossum_2_0	Monodelphis_domestica	3598443077	DP800004283TL_L01_509-516	1423646124	142364612400	39.5628	1406273368	140589803598	39.0696	0.987533	44926	0.0031557	16911164	1.18788	416666	0.0292675	850210102	0.597206	1644477	0.0011697	38	1406273368	1281898264	91.1557	1958407699	1927288386	5.06844	1.58901	93.6395	54.8	3398570877	94.4456	3191076072	88.6794	2340187351	65.0333	385947137	10.7254
oppossum_2_1	Monodelphis_domestica	3598443077	DP800004298TR_L01_509-516_sub	659827244	65982724400	18.3365	651927374	65175790906	18.1122	0.987771	181206	0.0274626	7498720	1.13647	219944	0.0333336	387952154	0.58796	247727	0.000380091	38	651927374	593226894	90.9959
oppossum_3_0	Monodelphis_domestica	3598443077	DP800004297TR_L01_517-524	1154382120	115438212000	32.08	1140537480	114011873064	31.6837	0.987644	8110	0.00070254	12404346	1.07454	1432184	0.124065	751071326	0.650626	806763	0.000707613	38	1140537480	1049618390	92.0284	1963695871	1925669996	4.80222	1.93644	93.5534	54.81	3368474175	93.6092	3033647753	84.3045	2235646599	62.1282	644782541	17.9184
oppossum_3_1	Monodelphis_domestica	3598443077	DP800004298TR_L01_517-524_sub	929091248	92909124800	25.8193	917826596	91757923384	25.4993	0.987609	261584	0.0281548	10602036	1.14112	401032	0.0431639	558275126	0.600883	341928	0.000372641	38	917826596	839804840	91.4993
dolphin_1_0	Tursiops_truncatus	2132516271	CL100122742_L01_533-540	775210796	77521079600	36.3519	765899774	76586773936	35.9138	0.987948	2800582	0.361267	6472826	0.834976	37614	0.0048521	426479224	0.550146	59096313	0.0771626	41	765899774	675782754	88.2338	1846936421	1787180582	7.34596	3.2354	89.8096	79.19	2110721563	98.978	2054226048	96.3287	1875619690	87.9534	1517641210	71.1667
dolphin_1_1	Tursiops_truncatus	2132516271	CL100122742_L02_533-540	742330748	74233074800	34.8101	733910610	73388000300	34.4138	0.988616	2218480	0.298853	6167358	0.83081	34300	0.00462058	383757140	0.516962	36195167	0.0493203	41	733910610	646830490	88.1348
dolphin_1_2	Tursiops_truncatus	2132516271	DP800004520TR_L01_533-540	498544312	49854431200	23.3782	490154910	49013481850	22.9839	0.983132	2910	0.000583699	8364876	1.67786	21616	0.00433582	382503490	0.767241	175416	0.000357893	42	490154910	436163610	88.9848
dolphin_2_0	Tursiops_truncatus	2132516271	CL100122743_L01_541-548	709354960	70935496000	33.2638	698229234	69820019804	32.7407	0.984275	4439710	0.62588	6636870	0.93562	49146	0.00692827	491330866	0.692645	29907598	0.0428353	41	698229234	624183024	89.3951	1850545488	1789384348	7.36245	3.30503	89.7206	79.26	2109793609	98.9345	2059656679	96.5834	1921236813	90.0925	1525684098	71.5438
dolphin_2_1	Tursiops_truncatus	2132516271	CL100122743_L02_541-548	698736860	69873686000	32.7658	683365082	68333718258	32.0437	0.977961	9216868	1.31908	6106508	0.873935	48402	0.00692707	664282032	0.95069	43698984	0.0639494	41	683365082	610578772	89.3488
dolphin_2_2	Tursiops_truncatus	2132516271	DP800004248BR_L01_541-548	624694050	62469405000	29.2938	612801972	61277673448	28.7349	0.980923	291082	0.0465959	11536414	1.84673	64582	0.0103382	542843732	0.868975	436887	0.000712963	42	612801972	548832868	89.5612
dolphin_3_0	Tursiops_truncatus	2132516271	DP800004248BR_L01_501-508	681087496	68108749600	31.9382	668686792	66865360306	31.3551	0.981744	332418	0.0488069	12017464	1.76445	50822	0.00746189	566011234	0.83104	486196	0.000727127	42	668686792	599444982	89.6451	2016287568	1944828337	7.26052	3.5441	89.5977	86.13	2111642182	99.0212	2072187843	97.171	1967548250	92.2642	1699234305	79.6821
dolphin_3_1	Tursiops_truncatus	2132516271	CL100122743_L01_501-508	770032336	77003233600	36.1091	758666954	75862554758	35.5742	0.985187	4845660	0.62928	6472998	0.840614	46724	0.0060678	502124612	0.652083	32628887	0.0430105	41	758666954	678632452	89.4506
dolphin_3_2	Tursiops_truncatus	2132516271	CL100122743_L02_501-508	759352904	75935290400	35.6083	743268590	74322859942	34.8522	0.978766	10078252	1.32722	5960976	0.785007	45086	0.00593742	694506818	0.914603	47691530	0.0641681	41	743268590	664441790	89.3946
mole.rat_1_0	Fukomys_damarensis	2333892479	CL100122745_L01_501-508	719055954	71905595400	30.8093	708679980	70863130630	30.3626	0.985502	7241052	1.00702	3095838	0.430542	39084	0.00543546	448908260	0.624302	73030490	0.103059	42	708679980	652714618	92.1029	1296611167	1182040194	8.93028	8.83619	83.1679	51.1	2178700956	93.3505	1951607487	83.6203	1159316769	49.6731	91240285	3.90936
mole.rat_1_1	Fukomys_damarensis	2333892479	CL100122745_L02_501-508	719825454	71982545400	30.8423	712590066	71254275164	30.5302	0.989883	3726636	0.517714	3471716	0.4823	37036	0.00514514	317697796	0.441354	58267859	0.0817745	42	712590066	657621868	92.2861
mole.rat_2_0	Fukomys_damarensis	2333892479	CL100121862_L01_509-516	707361904	70736190400	30.3082	696456050	69642390944	29.8396	0.984537	6069180	0.858002	4808664	0.679803	28010	0.00395978	469103876	0.663174	67790114	0.0973403	42	696456050	646671996	92.8518	1314047070	1194936725	8.36131	9.06439	83.4903	51.9	2184375854	93.5937	2032902047	87.1035	1187941846	50.8996	83674446	3.58519
mole.rat_2_1	Fukomys_damarensis	2333892479	CL100122746_L02_509-516	752595492	75259549200	32.2464	734771548	73473818124	31.4812	0.976272	14042788	1.86591	3757332	0.49925	23824	0.00316558	728511526	0.967999	71922730	0.0978889	42	734771548	682115298	92.8337
mole.rat_3a_0	Fukomys_damarensis	2333892479	DP800004254BR_L01_533-540	418413046	41841304600	17.9277	413288124	41327464542	17.7075	0.987719	1028	.	5106060	1.22034	17834	0.0042623	232785238	0.556353	1943025	0.00470153	42	413288124	380097754	91.9692	1286573360	1168496831	9.17051	9.1776	82.6528	50.29	2172812914	93.0982	1912511385	81.9451	1106177854	47.3963	89040497	3.81511
mole.rat_3a_1	Fukomys_damarensis	2333892479	CL100121862_L01_533-540	626069754	62606975400	26.8251	615666072	61563698166	26.3781	0.983336	5360526	0.856219	5004288	0.799318	38868	0.00620825	449891714	0.718597	60028097	0.0975057	42	615666072	565382318	91.8326
mole.rat_3a_2	Fukomys_damarensis	2333892479	CL100122746_L02_533-540_sub	394398608	39439860800	16.8987	384787920	38477121654	16.4862	0.97559	7209744	1.82803	2382664	0.604126	18280	0.0046349	394668676	1.00068	37288302	0.0969103	42	384787920	353517236	91.8733
mole.rat_3b_0	Fukomys_damarensis	2333892479	DP800004246BR_L01_541-548	616571086	61657108600	26.4181	610612204	61059004044	26.1619	0.9903	629266	0.102059	5238240	0.849576	91376	0.01482	279314176	0.453012	4310411	0.00705942	42	610612204	560457164	91.7861	1299853160	1176880188	8.51174	9.46053	82.9851	50.73	2177461973	93.2974	1989129173	85.228	1113925745	47.7282	76692877	3.28605
mole.rat_3b_1	Fukomys_damarensis	2333892479	CL100121862_L02_541-548	642672648	64267264800	27.5365	630788438	63076581012	27.0263	0.981473	7833034	1.21882	4003780	0.622989	47396	0.00737483	491175358	0.76427	81000879	0.128417	42	630788438	581832664	92.239
mole.rat_3b_2	Fukomys_damarensis	2333892479	CL100121863_L01_541-548_sub	179637674	17963767400	7.69691	176782164	17677621702	7.57431	0.984071	1944978	1.08272	898816	0.500349	11716	0.00652202	116012978	0.645817	11125218	0.0629339	42	176782164	162623496	91.9909
mole.rat_3c_0	Fukomys_damarensis	2333892479	DP800004246BR_L01_501-508	711518864	71151886400	30.4864	704805460	70477500338	30.1974	0.990522	735106	0.103315	5897824	0.828906	80474	0.0113102	314083992	0.441427	5030870	0.00713826	42	704805460	649780702	92.1929	1312647747	1193670886	8.59865	9.06388	83.2652	51.61	2178098694	93.3247	2001336748	85.751	1180311790	50.5727	88593155	3.79594
mole.rat_3c_1	Fukomys_damarensis	2333892479	CL100121863_L01_501-508	740576870	74057687000	31.7314	728771986	72874085068	31.2243	0.984018	8150592	1.10057	3624620	0.489432	29672	0.00400661	480496272	0.648814	46917092	0.064381	42	728771986	672623348	92.2954
mole.rat_3d_0	Fukomys_damarensis	2333892479	DP800004244BR_L01_509-516	413558096	41355809600	17.7197	408760816	40874519794	17.5135	0.988362	403684	0.0976124	4372778	1.05736	20818	0.00503388	221347466	0.535227	365017	0.000893018	42	408760816	375242580	91.8	1310380882	1185793935	8.99883	9.50769	82.5029	51.13	2183589274	93.56	1962190249	84.0737	1153479042	49.423	80501043	3.44922
mole.rat_3d_1	Fukomys_damarensis	2333892479	CL100121863_L02_509-516	529912812	52991281200	22.7051	522592948	52257372900	22.3907	0.98615	4998356	0.943241	2306906	0.435337	14602	0.00275555	280041360	0.528467	49130524	0.0940164	42	522592948	481434732	92.1242
mole.rat_3d_2	Fukomys_damarensis	2333892479	CL100121864_L01_509-516	512439956	51243995600	21.9565	505922456	50590346314	21.6764	0.987244	3622676	0.706946	2879542	0.561928	15282	0.0029822	263527056	0.514259	34317913	0.0678349	42	505922456	466473230	92.2025
fox_1_0	Vulpes_vulpes	2421568072	DP800001985BR_L01_533-540	489475488	48947548800	20.2132	483848418	48373424552	19.9761	0.988271	188604	0.0385319	5244644	1.07148	193822	0.0395979	276563188	0.565019	44448	9.18852e-05	41	483848418	445197994	92.0119	1502386541	1479306755	5.25598	1.53621	93.6771	64.72	2240782879	92.5344	2125508679	87.7741	1791962872	74.0001	917744320	37.8988
fox_1_1	Vulpes_vulpes	2421568072	DP800001960TL_L01_533-540	447156844	44715684400	18.4656	442479362	44237332512	18.2681	0.989302	142614	0.0318935	4355310	0.974001	179558	0.0401555	232475538	0.519897	42777	9.66989e-05	41	442479362	406739686	91.9229
fox_1_2	Vulpes_vulpes	2421568072	DP800001928TR_L01_533-540	469634220	46963422000	19.3938	462232230	46211929314	19.0835	0.983998	172348	0.0366983	6930322	1.47569	299320	0.0637347	361234306	0.769182	647284	0.00140069	42	462232230	426888222	92.3536
fox_1_3	Vulpes_vulpes	2421568072	DP800004751BL_L01_541-544_sub	193733448	19373344800	8.00033	190595716	19057093918	7.86973	0.983676	46240	0.0238678	3068006	1.58362	23486	0.0121228	145895182	0.753072	109936	0.000576877	45	190595716	172702246	90.6118
fox_2_0	Vulpes_vulpes	2421568072	DP800001985BR_L01_541-548	472231586	47223158600	19.5011	466826362	46670820600	19.273	0.988304	183104	0.0387742	4995388	1.05783	226732	0.0480129	268704770	0.569011	44229	9.4768e-05	41	466826362	430696176	92.2605	1506910556	1485229842	4.98915	1.43875	93.9938	65.12	2238996576	92.4606	2161492093	89.26	1870748722	77.2536	897390072	37.0582
fox_2_1	Vulpes_vulpes	2421568072	DP800001960TL_L01_541-548	454065950	45406595000	18.7509	449326304	44920917922	18.5503	0.989304	146978	0.0323693	4357512	0.959665	235156	0.051789	239474638	0.527401	44268	9.85465e-05	41	449326304	414277208	92.1996
fox_2_2	Vulpes_vulpes	2421568072	DP800001928TR_L01_541-548	459642790	45964279000	18.9812	452298334	45218192280	18.6731	0.983768	168338	0.0366237	6831946	1.48636	344172	0.0748781	361248470	0.785933	633034	0.00139995	41	452298334	418656198	92.562
fox_2_3	Vulpes_vulpes	2421568072	DP800004751BL_L01_545-548_sub	214059674	21405967400	8.83971	211684500	21164331354	8.73993	0.988712	40950	0.0191302	2299276	1.07413	34948	0.0163263	113896966	0.53208	97356	0.00046	41	211684500	193109674	91.2252
fox_3_0	Vulpes_vulpes	2421568072	DP800001985BR_L01_549-556	385133142	38513314200	15.9043	380254652	38016816630	15.6993	0.987108	144922	0.0376291	4622038	1.20011	111530	0.0289588	235173600	0.610629	35501	9.33824e-05	41	380254652	349565382	91.9293	1504583427	1482950848	5.10121	1.43778	93.8834	64.97	2238971715	92.4596	2160693907	89.2271	1866255446	77.0681	871091394	35.9722
fox_3_1	Vulpes_vulpes	2421568072	DP800001960TL_L01_549-556	372362648	37236264800	15.3769	368139732	36805410388	15.199	0.988429	120416	0.0323384	3991534	1.07195	110966	0.0298005	205916492	0.553	35234	9.57305e-05	41	368139732	338062072	91.8298
fox_3_2	Vulpes_vulpes	2421568072	DP800001928TR_L01_549-556	368632742	36863274200	15.2229	362340972	36225569948	14.9596	0.982701	134788	0.0365643	5997422	1.62694	159560	0.0432843	300665312	0.815623	502662	0.00138759	41	362340972	334470140	92.3081
fox_3_3	Vulpes_vulpes	2421568072	DP800004751BL_L01_549-552_sub	473871468	47387146800	19.5688	468831614	46874769424	19.3572	0.989187	97648	0.0206064	4886106	1.0311	56100	0.0118387	240552486	0.507632	237157	0.000505937	41	468831614	428441446	91.3849
hippo_1_0	Hippopotamus_amphibius	2733493772	CL100128970_L01_541-548	721746918	72174691800	26.4038	702915922	70262031670	25.7041	0.9735	11295122	1.56497	7331870	1.01585	204004	0.0282653	852199560	1.18075	51364429	0.0731041	41	702915922	631983890	89.9089	1742504043	1698592420	9.04061	2.52003	89.1185	79.88	2024927317	74.0784	1982256008	72.5173	1846975756	67.5683	1377393164	50.3895
hippo_1_1	Hippopotamus_amphibius	2733493772	CL100128970_L02_541-548	729196604	72919660400	26.6764	714313582	71401603792	26.121	0.979182	6916360	0.94849	7764316	1.06478	202346	0.0277492	697503148	0.956536	65749599	0.0920842	41	714313582	642149476	89.8974
hippo_1_2	Hippopotamus_amphibius	2733493772	CL100129083_L01_541-548_sub	499056478	49905647800	18.2571	488764426	48857190194	17.8735	0.978991	7536502	1.51015	2629874	0.526969	125676	0.0251827	380435326	0.762309	37677636	0.0771179	41	488764426	437367938	89.4844
hippo_2_0	Hippopotamus_amphibius	2733493772	CL100100960_L02_501-508	613500114	61350011400	22.4438	606352192	60630221406	22.1805	0.988267	3160156	0.515103	3914796	0.638108	72970	0.011894	280147034	0.456637	24916680	0.0410961	41	606352192	545520908	89.9677	1722495345	1670520352	9.3347	3.01742	88.3715	78.19	2020947504	73.9328	1995862421	73.0151	1915981142	70.0928	1212525918	44.3581
hippo_2_1	Hippopotamus_amphibius	2733493772	DP800001131BL_L01_501-508	598853808	59885380800	21.908	589577040	58952558500	21.5667	0.984423	5168	0.000862982	9125334	1.5238	146266	0.0244243	430409630	0.718722	2240501	0.00380052	41	589577040	533250994	90.4464
hippo_2_2	Hippopotamus_amphibius	2733493772	DP800002025TR_L01_501-508	704559226	70455922600	25.775	694408470	69435114526	25.4016	0.985511	257126	0.0364946	9793600	1.39003	100030	0.0141975	468744934	0.665302	1319943	0.00190097	41	694408470	628398748	90.4941
hippo_3_0	Hippopotamus_amphibius	2733493772	CL100100960_L01_565-572	557336604	55733660400	20.3892	547719724	54769167616	20.0363	0.982695	4897246	0.878687	4684818	0.840572	34816	0.00624685	391745214	0.702888	17551197	0.0320458	41	547719724	488147398	89.1236	1751346845	1701069117	9.2315	2.8708	88.5774	79.62	2023545122	74.0278	1985591310	72.6393	1842648933	67.41	1351177555	49.4304
hippo_3_1	Hippopotamus_amphibius	2733493772	DP800001128BL_L01_565-572	474331016	47433101600	17.3526	467065218	46703504724	17.0856	0.984618	4184	0.000882084	7209064	1.51984	52550	0.0110788	332115166	0.700176	2788072	0.00596973	41	467065218	420544972	90.0399
hippo_3_2	Hippopotamus_amphibius	2733493772	DP800002025TR_L01_565-572	567611966	56761196600	20.7651	558551228	55852319844	20.4326	0.983988	205204	0.0361522	8811140	1.55232	44394	0.00782119	413508176	0.728505	1028923	0.00184222	41	558551228	500637222	89.6314
hippo_3_3	Hippopotamus_amphibius	2733493772	DP800002168TL_L01_565-572_sub	350720414	35072041400	12.8305	347097292	34708187960	12.6974	0.989626	137662	0.0392512	3466150	0.988294	19310	0.00550581	167939750	0.478842	219832	0.000633372	41	347097292	306959830	88.4363
owl_1	Bubo_scandiacus	1264242431	CL100103359_L01_573-580_sub	900000000	90000000000	71.1889	885241662	88519487146	70.0178	0.98355	5477298	0.608589	9213422	1.02371	67618	0.00751311	566215794	0.629129	39843320	0.0450108	42	885241662	816604390	92.2465	846172340	803519243	4.47977	5.04071	90.7683	65.62	1175999103	93.0201	1157559313	91.5615	1046092342	82.7446	416616223	32.9538
owl_2	Bubo_scandiacus	1264242431	CL100103359_L02_589-596_sub	900000000	90000000000	71.1889	885281868	88523830974	70.0212	0.983598	5714502	0.634945	8949462	0.994385	54168	0.00601867	549096836	0.610108	41575172	0.0469649	42	885281868	811589678	91.6759	844067214	795392056	4.73268	5.76674	89.8462	63.52	1200405580	94.9506	1147391042	90.7572	992707850	78.522	413827804	32.7333
owl_3	Bubo_scandiacus	1264242431	CL100128986_L02_509-516_sub	900000000	90000000000	71.1889	873372046	87303171936	69.0557	0.970035	17808174	1.97869	8549064	0.949896	270716	0.0300796	978516704	1.08724	85056009	0.097426	42	873372046	801037960	91.7178	829816307	758309146	5.08939	8.61723	86.8254	60.4	1201434730	95.032	1138861266	90.0825	950830510	75.2095	285182450	22.5576
blackbird_1_0	Turdus_merula	1012066560	DP800004361TL_L01_533-540	458409682	45840968200	45.2944	443570312	44355201722	43.8264	0.967589	1009138	0.220139	13796194	3.00958	34038	0.00742524	674585178	1.47158	1079034	0.00243271	42	443570312	381133830	85.9241	775049537	762243692	6.86175	1.65226	91.7862	70.71	959166779	94.7731	936727806	92.5559	861399013	85.1129	453207608	44.7804
blackbird_1_1	Turdus_merula	1012066560	CL100121864_L02_533-540_sub	391590318	39159031800	38.6922	386885194	38687227440	38.226	0.987952	1684670	0.430212	3001888	0.766589	18566	0.00474118	195437800	0.499087	19240145	0.0497326	42	386885194	332655066	85.9829
blackbird_2_0	Turdus_merula	1012066560	DP800004361TL_L01_541-548	431535164	43153516400	42.639	416334116	41631631620	41.1353	0.964733	959122	0.222258	14200576	3.29071	41350	0.00958207	690713250	1.6006	1036198	0.00248897	43	416334116	353138210	84.8209	779081114	765555297	7.54541	1.73612	91.0696	70.36	958342896	94.6917	906158534	89.5355	749616620	74.0679	392928887	38.8244
blackbird_2_1	Turdus_merula	1012066560	CL100121864_L02_541-548	429609476	42960947600	42.4487	424292328	42427759524	41.9219	0.987589	1858174	0.432526	3428346	0.798015	30628	0.00712927	221889116	0.51649	21028168	0.0495623	43	424292328	360651750	85.0008
blackbird_3a_0	Turdus_merula	1012066560	DP800004361TL_L01_501-508	508530148	50853014800	50.2467	491087368	49106193014	48.5207	0.96565	1155190	0.227163	16247196	3.19493	40394	0.00794329	793092646	1.55958	1208735	0.00246147	42	491087368	416653642	84.8431	768418855	750609856	7.46374	2.31762	90.6095	68.38	958331518	94.6906	917134010	90.6199	804438161	79.4847	405152338	40.0322
blackbird_3a_1	Turdus_merula	1012066560	CL100121864_L02_501-508_sub	341469852	34146985200	33.7399	337313620	33729875468	33.3277	0.987785	1476742	0.432466	2656084	0.777839	23406	0.00685449	173518452	0.508152	16551487	0.0490707	43	337313620	285269324	84.5709
blackbird_3b_0	Turdus_merula	1012066560	CL100121865_L01_509-516	462419416	46241941600	45.6906	453385644	45336603414	44.7961	0.980422	4664712	1.00876	4351202	0.940964	17858	0.00386186	362438576	0.783788	44205241	0.0975045	43	453385644	386632662	85.2768	769631876	752255500	7.92897	2.25775	90.2171	68.98	959955377	94.851	918208007	90.726	796399900	78.6905	368537935	36.4144
blackbird_3b_1	Turdus_merula	1012066560	CL100121865_L02_509-516_sub	387580584	38758058400	38.296	380442230	38042560804	37.589	0.981539	3509578	0.905509	3614766	0.932649	14010	0.00361473	279769166	0.721835	30898745	0.0812215	43	380442230	324371450	85.2617
blackbird_3c_0	Turdus_merula	1012066560	CL100121865_L01_533-540	454310218	45431021800	44.8894	445026948	44501069566	43.9705	0.97953	4529016	0.996899	4727678	1.04063	26576	0.00584975	375772424	0.827127	43298415	0.0972975	43	445026948	384353590	86.3664	776518977	763330169	6.93457	1.69845	91.6703	70.93	960464096	94.9013	944335436	93.3076	866435473	85.6105	425273702	42.0203
blackbird_3c_1	Turdus_merula	1012066560	CL100121865_L02_533-540_sub	395689782	39568978200	39.0972	387664228	38765095820	38.3029	0.979684	3515322	0.888404	4488690	1.1344	21542	0.00544416	320149710	0.809093	31393098	0.0809829	43	387664228	334831970	86.3716
blackbird_3d_0	Turdus_merula	1012066560	CL100121865_L01_541-548	476472500	47647250000	47.0792	465876842	46586016558	46.0306	0.977727	4838104	1.0154	5725314	1.2016	32240	0.00676639	430128852	0.902736	45533256	0.0977402	42	465876842	402263826	86.3455	775383794	761789236	6.98008	1.75327	91.5721	70.84	960309201	94.886	943776389	93.2524	870596540	86.0217	424431221	41.9371
blackbird_3d_1	Turdus_merula	1012066560	CL100121865_L02_541-548_sub	373527500	37352750000	36.9074	366024106	36601101106	36.1647	0.979877	3355306	0.898275	4123960	1.10406	24128	0.0064595	299069204	0.800662	29282503	0.0800044	43	366024106	315959936	86.3222
macaw_1_0	Ara_glaucogularis	1162048132	CL100128962_L02_525-532_sub	825000000	82500000000	70.9953	813181512	81288842858	69.9531	0.985319	5271814	0.639008	6298322	0.763433	248352	0.0301033	546150482	0.662001	41467334	0.0510123	41	813181512	762043198	93.7113	771794302	753736667	5.18162	2.3397	92.6898	67.01	1101931202	94.8266	1084018630	93.2852	998015193	85.8842	449549357	38.6859
macaw_2_0	Ara_glaucogularis	1162048132	CL100100959_L01_517-524_sub	825000000	82500000000	70.9953	815174634	81512928336	70.1459	0.988035	4073156	0.493716	5709326	0.69204	42884	0.00519806	402677464	0.488094	28840564	0.0353816	42	815174634	755107752	92.6314	770193825	752577047	5.63361	2.28732	92.321	66.52	1101074076	94.7529	1059772047	91.1986	924170514	79.5295	489582254	42.131
macaw_3_0	Ara_glaucogularis	1162048132	CL100100960_L02_589-596	544981950	54498195000	46.8984	538422838	53839584398	46.3316	0.987915	2799658	0.513716	3731676	0.684734	27778	0.00509705	254414062	0.46683	22087637	0.0410249	42	538422838	493651616	91.6847	765584767	743381773	6.07708	2.90014	91.3272	65.24	1102043848	94.8363	1059476474	91.1732	925400350	79.6353	439216869	37.7968
macaw_3_1	Ara_glaucogularis	1162048132	DP800001131BL_L01_589-596_sub	280018050	28001805000	24.0969	275553184	27553801344	23.7114	0.984001	2268	0.000809948	4407830	1.57412	54768	0.0195587	205008916	0.732128	1043115	0.00378574	42	275553184	254855516	92.4887
tapir_1_0	Tapirus_indicus	2373596972	DP800001128BL_L01_549-556	460435844	46043584400	19.3982	454498572	45444687088	19.1459	0.986993	3984	0.000865267	5884332	1.27799	48956	0.0106325	274281272	0.595699	2706291	0.00595513	41	454498572	432384412	95.1344	1458472047	1419765898	4.92337	2.65388	92.6888	60.33	2311016455	97.3635	2233816596	94.111	1909273335	80.438	456673114	19.2397
tapir_1_1	Tapirus_indicus	2373596972	DP800002027TR_L01_549-556	233877580	23387758000	9.8533	231544212	23152162334	9.75404	0.989927	1780	0.000761082	2316878	0.990637	14710	0.00628962	108133166	0.462349	224384	0.000969171	41	231544212	218870984	94.5266
tapir_1_2	Tapirus_indicus	2373596972	DP800002167TL_L01_549-556	852130564	85213056400	35.9004	845712500	84563567610	35.6268	0.992378	4036	0.000473636	6362500	0.746658	51528	0.00604696	300611470	0.352776	440649	0.000521086	40	845712500	796950914	94.2343
tapir_2_0	Tapirus_indicus	2373596972	DP800001128BL_L01_557-564	416853546	41685354600	17.5621	410726394	41070343236	17.303	0.985246	3384	0.000811796	6080206	1.4586	43562	0.0104502	279520244	0.670548	2454935	0.00597739	41	410726394	390272328	95.02	1373172024	1339158461	4.35894	2.47701	93.376	57.03	2310965354	.	2267965145	.	1775777970	.	212270073
tapir_2_1	Tapirus_indicus	2373596972	DP800002027TR_L01_557-564	219679476	21967947600	9.25513	217216894	21720744640	9.15098	0.988747	1570	0.000714678	2446732	1.11377	14280	0.00650038	112505820	0.512136	212546	0.000978539	40	217216894	204805616	94.2862
tapir_2_2	Tapirus_indicus	2373596972	DP800002167TL_L01_557-564	813035710	81303571000	34.2533	806214394	80618375138	33.9646	0.991572	3956	0.000486571	6769976	0.832679	47384	0.00582803	313692892	0.385829	421903	0.000523334	40	806214394	756506100	93.8344
tapir_3_0	Tapirus_indicus	2373596972	CL100128970_L01_549-556	724171432	72417143200	30.5095	706589922	70636087154	29.7591	0.975406	11551588	1.59515	5901510	0.814933	128412	0.0177323	784131666	1.0828	52123004	0.0737909	41	706589922	664924362	94.1033	1363820822	1337983563	4.25584	1.89448	93.9968	57.18	2311520112	.	2270574737	.	1764266106	.	237797915
tapir_3_1	Tapirus_indicus	2373596972	CL100128970_L02_549-556	730299860	73029986000	30.7676	716845438	71661467516	30.1911	0.981261	7012826	0.960267	6314636	0.864663	126960	0.0173846	621112994	0.85049	66522900	0.0928294	41	716845438	674429992	94.083
flaming_1	Phoenicopterus_roseus	1270774886	CL100102064_L01_509-516_sub	900000000	90000000000	70.8229	891894758	89185800410	.	.	2248146	.	5803550	.	53546	.	354120080	.	21763318	0.0244022	43	891894758	820191128	91.9605	860755793	842310464	3.589	2.14292	94.4406	69.27	1175297380	.	1158863867	.	1076824957	.	559761630
flaming_2	Phoenicopterus_roseus	1270774886	CL100128992_L02_565-572_sub	900000000	90000000000	70.8229	875193234	87498781644	.	.	13421600	.	11162826	.	222340	.	989309316	.	97506997	0.111438	43	875193234	804741338	91.9501	838806926	814465551	4.25614	2.9019	93.0612	65.33	1203099137	.	1159953368	.	1025290969	.	478789794
flaming_3	Phoenicopterus_roseus	1270774886	CL100102064_L02_517-524_sub	900000000	90000000000	70.8229	892465254	89242500226	.	.	1709794	.	5775030	.	49922	.	326758314	.	22145728	0.0248152	43	892465254	822098242	92.1154	857172181	837146603	4.05537	2.33624	93.8016	67.34	1201584759	.	1163160222	.	1027592499	.	564678794
orca_1_0	Orcinus_orca	2372919875	DP800004494BL_L01_541-548	790756530	79075653000	33.3242	779344090	77931463034	32.842	0.98553	7042	0.00089054	11348730	1.43517	56668	0.0071663	519168386	0.656546	639487	0.000820576	42	779344090	693344852	88.9652	1586582418	1499853814	16.4061	5.46638	79.2396	62.2	2218560226	93.4949	2092059981	88.164	1750107576	73.7533	657264446	27.6986
orca_1_1	Orcinus_orca	2372919875	CL100122741_L01_541-548	722789042	72278904200	30.4599	700929640	70090128358	29.5375	0.969718	14453558	1.99969	7355766	1.01769	50078	0.00692844	892361662	1.23461	81516122	0.116302	42	700929640	630085414	89.8928
orca_1_2	Orcinus_orca	2372919875	CL100122741_L02_541-548_sub	426524982	42652498200	17.9747	412535446	41251872846	17.3844	0.967162	9560452	2.24148	4400264	1.03165	28820	0.00675693	569530604	1.33528	42760420	0.103657	42	412535446	370448556	89.798
orca_2_0	Orcinus_orca	2372919875	DP800004494BL_L01_501-508	803127644	80312764400	33.8455	792030932	79200005838	33.3766	0.986145	7106	0.000884791	11059184	1.37701	30422	0.00378794	503835462	0.627342	652763	0.000824196	42	792030932	708333228	89.4325	1586930057	1505303307	16.4557	5.14369	79.4587	62.63	2220873842	93.5924	2128347056	89.6932	1764180184	74.3464	570742232	24.0523
orca_2_1	Orcinus_orca	2372919875	CL100122741_L01_501-508	727909306	72790930600	30.6757	706521694	70649161800	29.7731	0.970576	14587850	2.00408	6778262	0.931196	21500	0.00295366	867749660	1.19211	82613363	0.116935	42	706521694	636714238	90.1196
orca_2_2	Orcinus_orca	2372919875	CL100122741_L02_501-508_sub	409033604	40903360400	17.2376	395894630	39587665800	16.6831	0.967834	9306402	2.27522	3819832	0.933868	12740	0.00311466	533233780	1.30364	41150281	0.103947	42	395894630	357184738	90.2222
orca_3_0	Orcinus_orca	2372919875	DP800004520TR_L01_509-516	502357682	50235768200	21.1704	494692866	49467205508	20.8466	0.984701	2960	0.000589222	7648168	1.52245	13688	0.00272475	349811992	0.69634	180234	0.00036435	42	494692866	443611662	89.6742	1599035599	1507990084	16.8468	5.69378	78.6108	62.57	2218462555	93.4908	2115481473	89.151	1760785160	74.2033	620945016	26.168
orca_3_1	Orcinus_orca	2372919875	CL100122742_L01_509-516	733055024	73305502400	30.8925	725679584	72564782466	30.5804	0.989895	2608568	0.355849	4741268	0.646782	25604	0.00349278	338587644	0.461886	54634887	0.0752912	42	725679584	648015306	89.2977
orca_3_2	Orcinus_orca	2372919875	CL100122742_L02_509-516	704657848	70465784800	29.6958	697925984	69789566298	29.4108	0.990404	2087616	0.29626	4620566	0.655718	23682	0.00336078	307225982	0.435993	33448024	0.047927	42	697925984	623115268	89.281
pelican_1	Pelecanus_crispus	1262600235	CL100128959_L01_573-580_sub	800000000	80000000000	63.3613	784810720	78454971322	62.1376	0.980687	8180850	1.02261	6827236	0.853405	181194	0.0226492	649396948	0.811746	83576835	0.106528	42	784810720	730665120	93.1008	749873457	733908893	4.55936	2.12897	93.5141	60.79	1174446231	93.0181	1154523891	91.4402	971019356	76.9063	255890018	20.2669
pelican_2	Pelecanus_crispus	1262600235	CL100102065_L01_525-532_sub	800000000	80000000000	63.3613	790451316	79038449762	62.5997	0.987981	4726340	0.590793	4704508	0.588063	117836	0.0147295	406991258	0.508739	45087731	0.0570453	42	790451316	731563524	92.5501	757397019	745132152	4.30014	1.61934	94.2667	61.69	1173952304	92.9789	1132058038	89.6608	965111811	76.4384	327787599	25.9613
pelican_3	Pelecanus_crispus	1262600235	CL100102065_L02_533-540_sub	800000000	80000000000	63.3613	789670902	78961821160	62.5391	0.987023	4954322	0.61929	5236544	0.654568	138232	0.017279	427980080	0.534975	32011674	0.0405407	42	789670902	732535628	92.7647	756017380	742367744	4.36589	1.80547	94.0098	61.6	1174341009	93.0097	1156989383	91.6354	1003754144	79.499	272337566	21.5696
spoonb_1	Platalea_ajaja	1222427984	CL100128986_L01_501-508_sub	850000000	85000000000	69.5337	828679530	82834103174	67.7619	0.974519	10222394	1.20263	10765096	1.26648	332980	0.0391741	852458796	1.00289	81946277	0.0989282	42	828679530	779320074	94.0436	798687070	768235883	3.68426	3.81266	92.706	64.85	1162644639	95.1095	1149412126	94.027	1041046783	85.1622	373138950	30.5244
spoonb_2	Platalea_ajaja	1222427984	CL100103358_L01_557-564_sub	850000000	85000000000	69.5337	833942764	83390238058	68.2169	0.981062	8916368	1.04898	7090660	0.834195	50208	0.00590682	594508302	0.699422	53998512	0.064754	42	833942764	776824028	93.1508	802374536	791307236	3.86807	1.37932	94.8875	66.57	1162212929	95.0741	1133636286	92.7364	1018051241	83.2811	485172924	39.6893
spoonb_3	Platalea_ajaja	1222427984	CL100103358_L02_565-572_sub	850000000	85000000000	69.5337	830396824	83035946352	67.9271	0.976893	12823656	1.50867	6733058	0.792124	46462	0.00546612	794825658	0.935089	79435205	0.0956636	42	830396824	772966964	93.084	798957105	786759836	3.87019	1.52665	94.745	66.15	1162655082	95.1103	1134998493	92.8479	1016834013	83.1815	463136967	37.8866
scream_1	Chauna_torquata	1258658113	CL100100958_L01_501-508_sub	875000000	87500000000	69.5185	857733516	85768879828	68.1431	0.980216	10674852	1.21998	6517302	0.744835	74330	0.00849486	628012182	0.717728	41713916	0.0486353	42	857733516	792766904	92.4258	822842250	812941525	4.15601	1.20323	94.7779	69.4	1141983534	90.7302	1125756536	89.441	1039399655	82.58	530102040	42.1164
scream_2	Chauna_torquata	1258658113	CL100100958_L02_509-516_sub	875000000	87500000000	69.5185	863899080	86385075118	68.6327	0.987258	4651328	0.53158	6387632	0.730015	61960	0.00708114	379703322	0.433947	13697709	0.0158566	42	863899080	802574862	92.9015	826522068	815757714	4.41981	1.30237	94.4274	68.72	1157199698	91.9392	1120657666	89.0359	1007888811	80.0765	565680027	44.9431
scream_3	Chauna_torquata	1258658113	CL100128962_L01_517-524_sub	875000000	87500000000	69.5185	862680094	86247059900	68.523	0.985681	5833832	0.666724	6342202	0.724823	143872	0.0164425	547617710	0.625849	58150717	0.0674234	42	862680094	799775982	92.7083	822868597	807407404	4.73456	1.87894	93.5929	67.9	1158439644	92.0377	1122726869	89.2003	1013276164	80.5045	535269259	42.527
e.gull_1a	Larus_argentatus	1205252262	DP800003799BL_L01_541-548_sub	850000000	85000000000	70.5247	837803352	83735312832	69.4753	0.985121	15378	0.00180918	11753480	1.38276	427790	0.0503282	618407208	0.727538	1449237	0.00173074	43	837803352	761238482	90.8612	794365203	754430059	5.36223	5.0273	90.0486	62.83	1134277457	94.1112	1121994913	93.0921	972451416	80.6845	281524482	23.3581
e.gull_1b	Larus_argentatus	1205252262	DP800003896BR_L01_549-556_sub	850000000	85000000000	70.5247	840191274	83992563194	69.6888	0.988148	667970	0.0785847	8905200	1.04767	235556	0.0277125	475371446	0.559261	5273241	0.00627822	45	840191274	756960424	90.0938	794398660	754760110	5.56302	4.98976	89.8319	62.92	1133025887	94.0074	1108569376	91.9782	903985762	75.0039	333487366	27.6695
e.gull_1c	Larus_argentatus	1205252262	DP800003799BL_L01_557-564_sub	850000000	85000000000	70.5247	837658342	83706367508	69.4513	0.984781	15018	0.00176682	11884476	1.39817	442164	0.0520193	639887052	0.752808	1403028	0.00167613	43	837658342	757898698	90.4783	796764531	758210346	5.06135	4.83884	90.5155	63.25	1134717519	94.1477	1123126797	93.186	958187489	79.501	304070131	25.2288
e.gull_2a	Larus_argentatus	1205252262	DP800003791BL_L01_565-572_sub	850000000	85000000000	70.5247	838471486	83813534582	69.5402	0.986042	6528	0.000768	11264642	1.32525	257344	0.0302758	563571668	0.663025	604222	0.000720912	44	838471486	754229964	89.953	785598379	735184856	6.46836	6.41721	87.6816	60.53	1134120949	94.0982	1088127519	90.2821	900986399	74.755	230827174	19.1518
e.gull_2b	Larus_argentatus	1205252262	DP800003791BL_L01_573-580_sub	850000000	85000000000	70.5247	838611110	83838515590	69.561	0.986335	6498	0.000764471	11139070	1.31048	243322	0.0286261	546843040	0.643345	627026	0.000747897	43	838611110	755553996	90.0959	795567061	762560623	5.27684	4.14879	90.9314	63.9	1133712679	94.0643	1098835224	91.1706	959181255	79.5834	362356843	30.0648
e.gull_2c	Larus_argentatus	1205252262	DP800003792BL_L01_589-596_sub	850000000	85000000000	70.5247	829972520	82972516860	68.8424	0.976147	1067788	0.125622	18714262	2.20168	245430	0.0288741	943392750	1.10987	2728880	0.0032889	43	829972520	730953158	88.0696	792446213	757777946	4.65121	4.37484	91.3016	61.15	1133959410	94.0848	1093020778	90.6881	942696991	78.2157	252291560	20.9327
e.gull_3a1	Larus_argentatus	1205252262	DP800004004TL_L01_501-508_sub	850000000	85000000000	70.5247	839629952	83931564644	69.6382	0.98743	175326	0.0206266	9964420	1.17228	230302	0.0270944	508779316	0.598564	1230325	0.00146587	44	839629952	759507188	90.4574	788790095	742398482	6.20855	5.88136	88.4197	62.29	1133324028	94.0321	1091676858	90.5766	940245082	78.0123	286753916	23.792
e.gull_3a2	Larus_argentatus	1205252262	DP800003616TL_L01_509-516_sub	850000000	85000000000	70.5247	840510480	84034086896	69.7232	0.988636	3988	0.000469176	9336972	1.09847	148560	0.0174776	451612794	0.531309	172365	0.000205113	43	840510480	767499872	91.3135	797188352	760886847	5.27438	4.55369	90.5268	64.33	1133732160	94.066	1121934729	93.0871	1033200941	85.7249	302551160	25.1027
e.gull_3b1	Larus_argentatus	1205252262	DP800004004TL_L01_517-524_sub	850000000	85000000000	70.5247	839821458	83925233114	69.6329	0.987356	182730	0.0214976	9678344	1.13863	317468	0.0373492	530004156	0.623534	1240060	0.00147758	45	839821458	761044496	90.6198	784060468	733800457	6.83055	6.41022	87.3758	61.07	1133600997	94.0551	1084965621	90.0198	897408485	74.4581	254258296	21.0959
e.gull_3b2	Larus_argentatus	1205252262	DP800003792BL_L01_525-532_sub	850000000	85000000000	70.5247	831306594	83074024010	68.9267	0.977341	925486	0.108881	17195712	2.02302	572208	0.0673186	933362440	1.09807	2571753	0.00309574	43	831306594	770622152	92.7001	791581792	761903294	4.91958	3.74926	91.6513	64.69	1133279461	94.0284	1118873323	92.8331	1013836697	84.1182	357902699	29.6953
e.gull_3c1	Larus_argentatus	1205252262	DP800003793BL_L01_533-540_sub	850000000	85000000000	70.5247	835998836	83543261488	69.316	0.982862	198184	0.0233158	12952962	1.52388	850018	0.100002	731406462	0.860478	1404763	0.00168148	43	835998836	772573422	92.4132	794100868	759742331	5.15347	4.32672	90.8784	64.43	1134425421	94.1235	1121192331	93.0255	1008760595	83.6971	338311493	28.0698
e.gull_3c2	Larus_argentatus	1205252262	CL100128992_L01_557-564_sub	850000000	85000000000	70.5247	834503612	83428343768	69.2206	0.98151	8747954	1.02917	6603780	0.776915	144654	0.0170181	645783972	0.759746	82771215	0.0992123	42	834503612	782981316	93.826	801930597	787088979	3.97638	1.85074	94.3182	67.81	1134517687	94.1311	1116555902	92.6408	1018165348	84.4774	514038266	42.6498
e.gull_3c3	Larus_argentatus	1205252262	DP800003793BL_L01_541-548_sub	850000000	85000000000	70.5247	836993016	83635929740	69.3929	0.983952	200422	0.0235791	12421754	1.46138	384808	0.0452715	667488050	0.78528	1475591	0.0017643	43	836993016	771878956	92.2205	788473124	745039854	5.95515	5.50853	89.0139	62.71	1134332335	94.1158	1094380727	90.801	934405674	77.5278	317439123	26.338

## Sheet: Supplementary Table 4
Supplementary Table 4 - Details on spectrum and Ti/Tv. For each species details on the directrion of mutations, including CpG mutations, the Ti/Tv and the mutation in coding region for the species with annotated genomes.
Species	Group	C > A noCpG_x000D_	C > A CpG_x000D_	C > G noCpG	C > G CpG	C > T noCpG	C > T CpG	A > C	A > G	A > T	% of all mutation in CpG	% of C > T in CpG	Ti/Tv	Number of mutation in CDS
Ailurus_fulgens	Mammal	12	3	8	0	27	24	4	18	7	26.2136	47.0588	2.02941
Amphiprion_ocellaris	Fish	1	0	1	0	5	8	0	2	1	44.4444	61.5385	5
Aptenodytes_forsteri	Bird	0	0	2	0	8	8	4	4	3	27.5862	50	2.22222	0
Ara_glaucogularis	Bird	0	0	2	1	3	5	1	6	1	31.5789	62.5	2.8
Arctocephalus_gazella	Mammal	6	0	8	0	25	25	6	19	4	26.8817	50	2.875
Betta_splendens	Fish	0	0	0	0	2	1	1	4	2	10	33.3333	2.33333	1
Bubo_scandiacus	Bird	0	0	0	0	1	0	0	1	0	0	0
Canis_lupus_familiaris	Mammal	14	1	7	2	36	25	6	24	6	23.1405	40.9836	2.36111	0
Capra_hircus	Mammal	6	0	5	1	17	13	1	14	10	20.8955	43.3333	1.91304	1
Cavia_aperea	Mammal	2	2	4	2	32	16	6	24	3	21.978	33.3333	3.78947
Ceratotherium_simum_simum	Mammal	3	1	2	0	10	9	1	8	6	25	47.3684	2.07692	1
Cervus_elaphus_yarkandensis	Mammal	0	0	0	0	3	4	0	4	0	36.3636	57.1429		0
Cervus_nippon	Mammal	1	1	1	0	4	6	0	5	0	38.8889	60	5
Chauna_torquata	Bird	4	0	1	1	2	3	0	1	2	28.5714	60	0.75
Chrysemys_picta	Reptile	12	2	7	4	35	20	18	33	7	18.8406	36.3636	1.76	3
Coleonyx_brevis	Reptile	3	0	1	0	11	2	1	0	3	9.52381	15.3846	1.625
Coturnix_japonica	Bird	5	0	4	0	26	10	3	14	3	15.3846	27.7778	3.33333	5
Cyanistes_caeruleus	Bird	2	0	1	1	6	4	1	7	4	19.2308	40	1.88889	1
Cynoglossus_semilaevis	Fish	1	1	2	1	4	1	1	4	2	17.6471	20	1.125	1
Cyprinus_carpio	Fish	1	0	0	0	0	1	0	1	0	33.3333	100	2	0
Eublepharis_macularius	Reptile	2	1	1	0	6	5	0	2	1	33.3333	45.4545	2.6
Felis_catus	Mammal	1	0	0	0	4	5	0	3	1	35.7143	55.5556	6	0
Fukomys_damarensis	Mammal	6	0	7	1	30	20	3	33	7	19.6262	40	3.45833	0
Gallus_gallus	Bird	0	0	0	0	0	5	1	0	0	83.3333	100	5
Giraffa_camelopardalis	Mammal	2	0	3	2	11	7	6	7	1	23.0769	38.8889	1.78571
Gyps_fulvus	Bird	1	0	0	0	0	1	0	3	0	20	100	4
Hippopotamus_amphibius	Mammal	3	1	1	0	13	7	2	10	3	20	35	3
Homo_sapiens	Mammal	6	3	5	0	29	17	9	29	5	19.4175	36.9565	2.67857	0
Hylobates_lar	Mammal	3	0	5	0	7	4	3	7	1	13.3333	36.3636	1.5
Larimichthys_crocea	Fish	0	0	0	0	1	0	0	1	0	0	0		0
Larus_argentatus	Bird	3	0	5	0	20	30	7	21	1	34.4828	60	4.4375
Larus_marinus	Bird	2	1	2	0	7	11	3	7	0	36.3636	61.1111	3.125
Mandrillus_leucophaeus	Mammal	1	1	3	0	15	9	4	19	4	17.8571	37.5	3.30769	0
Monodelphis_domestica	Mammal	3	0	1	0	7	2	3	3	5	8.33333	22.2222	1	0
Moschus_berezovskii	Mammal	1	0	2	0	14	10	2	6	4	25.641	41.6667	3.33333
Mus_musculus	Mammal	2	0	1	0	3	3	1	7	3	15	50	1.85714	0
Neovison_vison	Mammal	2	2	2	0	5	4	0	3	0	33.3333	44.4444	2
Odobenus_rosmarus	Mammal	1	0	5	1	10	9	2	15	4	21.2766	47.3684	2.61538	6
Orcinus_orca	Mammal	1	1	5	1	15	11	6	8	4	25	42.3077	1.88889	1
Pan_troglodytes	Mammal	2	0	6	0	14	8	3	9	5	17.0213	36.3636	1.9375	0
Panthera_pardus	Mammal	2	0	4	0	6	6	4	7	6	17.1429	50	1.1875	0
Panthera_tigris	Mammal	4	0	1	0	5	13	0	3	3	44.8276	72.2222	2.625
Paralichthys_olivaceus	Fish	4	0	2	0	2	4	0	3	0	26.6667	66.6667	1.5	1
Pelecanus_crispus	Bird	1	0	1	0	5	5	2	5	0	26.3158	50	3.75
Phoenicopterus_roseus	Bird	3	0	4	0	2	8	3	11	3	23.5294	80	1.61538
Pithecia_pithecia	Mammal	16	2	10	0	40	40	10	44	11	24.2775	50	2.53061
Platalea_ajaja	Bird	2	0	3	0	5	7	5	6	3	22.5806	58.3333	1.38462
Pogona_vitticeps	Reptile	9	0	8	3	26	12	5	22	6	16.4835	31.5789	1.93548	1
Procavia_capensis	Mammal	3	4	7	0	32	16	8	25	4	20.202	33.3333	2.80769
Pygoscelis_adeliae	Bird	2	1	2	0	10	3	1	8	4	12.9032	23.0769	2.1	0
Rangifer_tarandus	Mammal	3	2	1	1	17	9	1	6	3	27.907	34.6154	2.90909
Rhea_pennata	Bird	2	2	4	1	20	9	12	20	10	15	31.0345	1.58065
Rousettus_aegyptiacus	Mammal	2	1	2	1	7	8	0	3	2	38.4615	53.3333	2.25
Saimiri_boliviensis_boliviensis	Mammal	9	1	5	0	32	13	5	13	10	15.9091	28.8889	1.93333
Salmo_salar	Fish	4	0	0	0	3	1	1	0	1	10	25	0.666667	0
Sarcophilus_harrisii	Mammal	5	0	1	0	8	4	1	4	5	14.2857	33.3333	1.33333
Saxicola_maurus	Bird	7	0	6	0	20	6	1	10	5	10.9091	23.0769	1.89474
Sphaerodactylus_macrolepis	Reptile	1	0	0	0	5	3	4	2	1	18.75	37.5	1.66667
Sus_scrofa	Mammal	9	2	5	0	30	31	3	11	10	32.6733	50.8197	2.48276	3
Syngnathus_scovelli	Fish	1	0	1	0	6	5	0	1	0	35.7143	45.4545	6
Taeniopygia_guttata	Bird	0	0	2	0	2	2	0	8	1	13.3333	50	4
Tapirus_indicus	Mammal	0	0	2	0	6	3	3	5	0	15.7895	33.3333	2.8
Thamnophis_sirtalis	Reptile	8	1	4	2	20	12	9	12	2	21.4286	37.5	1.69231	0
Tupaia_belangeri	Mammal	5	1	7	0	26	31	4	16	6	33.3333	54.386	3.17391	1
Turdus_merula	Bird	3	0	0	0	19	5	6	10	0	11.6279	20.8333	3.77778
Tursiops_truncatus	Mammal	1	0	6	0	11	3	3	7	1	9.375	21.4286	1.90909
Vicugna_pacos	Mammal	2	1	3	0	9	9	1	4	2	32.2581	50	2.44444	2
Vulpes_vulpes	Mammal	1	0	0	0	5	3	1	4	3	17.6471	37.5	2.4	1
SUM		224	39	201	26	847	624	202	656	215	22.7093	42.4201	2.34509

## Sheet: Supplementary Table 5
Supplementary Table 5 - Comparison of published male bias (a) using genome alignments and our estimated male bias. Also see Extended data Fig. 2.
Species	Reference	a published	lower CI	higher CI	a estimated here	lower CI	higher CI	Group
Bolivian squirel monkeys	Wu et al. 2022	2.47023	2.12611	2.88479	3.8	2.6	5.6	Primates
Humans	Wu et al. 2022	3.86706	2.87002	5.27791	3.8	2.6	5.6	Primates
Chimpanzee	Wilson Sayres et al. 2011	3.81	2.54	5.28	3.8	2.6	5.6	Primates
Humans	Wilson Sayres et al. 2011	20.09	8.34		3.8	2.6	5.6	Primates
Mice	Wilson Sayres et al. 2011	2.19	1.23	6.27	2.1	1.4	3.1	Rodentia
Mice	Wu et al. 2022	2.8215	2.44629	3.34797	2.1	1.4	3.1	Rodentia
Dogs	Wilson Sayres et al. 2011	2.04	1.64	2.6	3	2.1	4.2	Carnivora
Cats	Wilson Sayres et al. 2011	1.43	1.04	1.91	3	2.1	4.2	Carnivora
Cats	Wu et al. 2022	0.976672	0.757044	1.21809	3	2.1	4.2	Carnivora
Dogs	Wu et al. 2022	1.33921	1.12285	1.56005	3	2.1	4.2	Carnivora
Cats	Wang et al. 2022	3			3	2.1	4.2	Carnivora
Dolphins	Wilson Sayres et al. 2011	3.88	2.94	5.47	3.2	2.3	4.6	Cetartiodactyla
Alpacas	Wilson Sayres et al. 2011	3.25	2.01	5.03	2.7	1.6	4.5	Perissodactyla
Rhinoceros	Wu et al. 2022	3.07206	2.59534	3.66677	2.7	1.6	4.5	Perissodactyla
Pigs	Wu et al. 2022	1.8781	1.5562	2.30729	2.7	1.6	4.5	Perissodactyla
Chickens	Wu et al. 2022	1.43945	1.05434	1.9938	2.4	1.4	4.3	Galliformes
Snakes (genus Thamnophis)	Wu et al. 2022	1.29408	1.16782	1.44206	1.5	1.2	1.8	Reptiles

## Sheet: Supplementary Table 6
Supplementary Table 6 - Position of all candidate DNMs.
Species	Sample	Chromosome	Position	REF	ALT	offspring.GT	offspring.AD	offspring.DP	offspring.GQ	offspring.PL	offspring.SAC	father.GT	father.AD	father.DP	father.GQ	father.PL	father.SAC	mother.GT	mother.AD	mother.DP	mother.GQ	mother.PL	mother.SAC
Pygoscelis_adeliae	ad.peng_3	NW_008824016.1	206849	C	T	C/T	38,47	85	99	1856,0,2106	NA	C/C	105,0	105	99	0,120,1800	NA	C/C	98,0	98	99	0,120,1800	NA
Pygoscelis_adeliae	ad.peng_3	NW_008824032.1	1694077	C	A	C/A	40,42	82	99	1643,0,2223	NA	C/C	68,0	68	99	0,120,1800	NA	C/C	76,0	76	99	0,120,1800	NA
Pygoscelis_adeliae	ad.peng_3	NW_008824053.1	8748637	T	C	T/C	30,25	55	99	917,0,1743	NA	T/T	70,0	70	99	0,120,1800	NA	T/T	79,0	79	99	0,120,1800	NA
Pygoscelis_adeliae	ad.peng_3	NW_008824118.1	380958	C	T	C/T	29,33	62	99	1292,0,1112	NA	C/C	83,0	83	99	0,120,1800	NA	C/C	44,0	44	99	0,117,1755	NA
Pygoscelis_adeliae	ad.peng_3	NW_008824143.1	1637743	G	A	G/A	31,40	71	99	1483,0,1174	NA	G/G	64,0	64	99	0,120,1800	NA	G/G	68,1	69	99	0,120,1800	NA
Pygoscelis_adeliae	ad.peng_3	NW_008824186.1	3871507	T	A	T/A	26,27	53	99	1015,0,1443	NA	T/T	64,0	64	99	0,120,1800	NA	T/T	65,0	65	99	0,120,1800	NA
Pygoscelis_adeliae	ad.peng_3	NW_008824233.1	63595	A	T	A/T	26,29	55	99	1128,0,983	NA	A/A	71,0	71	99	0,120,1800	NA	A/A	73,0	73	63	0,63,945	NA
Pygoscelis_adeliae	ad.peng_3	NW_008824235.1	547207	G	A	G/A	47,24	71	99	862,0,1901	NA	G/G	81,0	81	99	0,120,1800	NA	G/G	90,0	90	99	0,120,1800	NA
Pygoscelis_adeliae	ad.peng_3	NW_008824245.1	216732	T	C	T/C	36,26	62	99	1045,0,1462	NA	T/T	84,0	84	99	0,120,1800	NA	T/T	80,0	80	99	0,120,1800	NA
Pygoscelis_adeliae	ad.peng_3	NW_008824356.1	2587047	C	A	C/A	30,44	74	99	1757,0,1506	NA	C/C	105,0	105	99	0,120,1800	NA	C/C	86,0	86	99	0,120,1800	NA
Pygoscelis_adeliae	ad.peng_3	NW_008824499.1	3309387	C	T	C/T	26,27	53	99	1049,0,927	NA	C/C	67,0	67	99	0,120,1800	NA	C/C	67,0	67	99	0,120,1800	NA
Pygoscelis_adeliae	ad.peng_3	NW_008824542.1	2732282	C	T	C/T	33,44	77	99	1747,0,1248	NA	C/C	92,0	92	99	0,120,1800	NA	C/C	90,0	90	99	0,120,1800	NA
Pygoscelis_adeliae	ad.peng_3	NW_008824618.1	1014457	T	G	T/G	35,26	61	99	946,0,1386	NA	T/T	63,0	63	99	0,120,1800	NA	T/T	56,0	56	99	0,120,1800	NA
Pygoscelis_adeliae	ad.peng_3	NW_008824651.1	860215	T	A	T/A	35,34	69	99	1266,0,2012	NA	T/T	79,1	80	99	0,120,1800	NA	T/T	69,0	69	99	0,120,1800	NA
Pygoscelis_adeliae	ad.peng_3	NW_008824866.1	2750438	G	A	G/A	32,28	60	99	1079,0,1257	NA	G/G	79,0	79	99	0,120,1800	NA	G/G	71,0	71	99	0,120,1800	NA
Pygoscelis_adeliae	ad.peng_3	NW_008824916.1	26654	G	A	G/A	30,30	60	99	1169,0,1169	NA	G/G	68,0	68	99	0,120,1800	NA	G/G	73,1	74	99	0,120,1800	NA
Pygoscelis_adeliae	ad.peng_3	NW_008824938.1	309412	T	C	T/C	33,38	71	99	1453,0,1863	NA	T/T	88,0	88	99	0,120,1800	NA	T/T	45,0	45	99	0,117,1755	NA
Pygoscelis_adeliae	ad.peng_3	NW_008824940.1	426799	G	A	G/A	36,35	71	99	1361,0,2002	NA	G/G	94,0	94	99	0,120,1800	NA	G/G	85,0	85	99	0,120,1800	NA
Pygoscelis_adeliae	ad.peng_3	NW_008824982.1	1050731	G	T	G/T	42,34	76	99	1298,0,1655	NA	G/G	84,0	84	99	0,120,1800	NA	G/G	95,0	95	99	0,120,1800	NA
Pygoscelis_adeliae	ad.peng_3	NW_008825108.1	10005008	C	T	C/T	27,36	63	99	1424,0,1018	NA	C/C	83,1	84	99	0,120,1800	NA	C/C	93,0	93	99	0,120,1800	NA
Pygoscelis_adeliae	ad.peng_3	NW_008825109.1	2083923	A	G	A/G	35,45	80	99	1777,0,2396	NA	A/A	70,0	70	99	0,120,1800	NA	A/A	86,0	86	99	0,120,1800	NA
Pygoscelis_adeliae	ad.peng_3	NW_008825109.1	18793287	T	C	T/C	45,30	75	99	1107,0,1718	NA	T/T	101,0	101	99	0,120,1800	NA	T/T	79,0	79	99	0,120,1800	NA
Pygoscelis_adeliae	ad.peng_3	NW_008825208.1	1045099	G	C	G/C	40,43	83	99	1640,0,2284	NA	G/G	102,0	102	99	0,120,1800	NA	G/G	40,0	40	99	0,117,1755	NA
Pygoscelis_adeliae	ad.peng_3	NW_008825214.1	1320125	A	G	A/G	40,40	80	99	1519,0,1559	NA	A/A	72,0	72	99	0,120,1800	NA	A/A	66,0	66	99	0,120,1800	NA
Pygoscelis_adeliae	ad.peng_3	NW_008825271.1	1193177	T	C	T/C	34,40	74	99	1555,0,1885	NA	T/T	63,0	63	99	0,120,1800	NA	T/T	66,0	66	99	0,120,1800	NA
Pygoscelis_adeliae	ad.peng_3	NW_008825300.1	1765411	G	A	G/A	33,38	71	99	1470,0,1375	NA	G/G	70,0	70	99	0,120,1800	NA	G/G	71,0	71	99	0,120,1800	NA
Pygoscelis_adeliae	ad.peng_3	NW_008825433.1	4315528	C	T	C/T	25,25	50	99	974,0,974	NA	C/C	65,0	65	99	0,120,1800	NA	C/C	70,0	70	99	0,120,1800	NA
Pygoscelis_adeliae	ad.peng_3	NW_008825547.1	1876643	G	A	G/A	25,30	55	99	1184,0,1347	NA	G/G	63,0	63	99	0,120,1800	NA	G/G	68,0	68	99	0,120,1800	NA
Pygoscelis_adeliae	ad.peng_3	NW_008825558.1	3718405	T	C	T/C	32,34	66	99	1313,0,1235	NA	T/T	92,0	92	99	0,120,1800	NA	T/T	86,0	86	99	0,120,1800	NA
Pygoscelis_adeliae	ad.peng_3	NW_008825558.1	4037872	T	A	T/A	55,30	85	99	1090,0,3103	NA	T/T	79,0	79	99	0,120,1800	NA	T/T	90,0	90	99	0,120,1800	NA
Pygoscelis_adeliae	ad.peng_3	NW_008825566.1	4593015	C	G	C/G	43,53	96	99	2085,0,2307	NA	C/C	82,0	82	99	0,120,1800	NA	C/C	90,0	90	99	0,120,1800	NA
Vicugna_pacos	alpaca_3	NW_005882702.1	26655142	T	C	T/C	34,20	54	99	697,0,1382	NA	T/T	73,0	73	99	0,120,1800	NA	T/T	69,0	69	99	0,120,1800	NA
Vicugna_pacos	alpaca_3	NW_005882707.1	3079225	C	T	C/T	32,38	70	99	1492,0,1554	NA	C/C	65,0	65	99	0,120,1800	NA	C/C	73,0	73	99	0,120,1800	NA
Vicugna_pacos	alpaca_3	NW_005882708.1	4089560	G	C	G/C	35,26	61	99	1112,0,1376	NA	G/G	71,1	72	99	0,120,1800	NA	G/G	74,0	74	99	0,120,1800	NA
Vicugna_pacos	alpaca_3	NW_005882710.1	6308609	G	A	G/A	35,28	63	99	1067,0,1345	NA	G/G	67,0	67	99	0,120,1800	NA	G/G	82,0	82	99	0,120,1800	NA
Vicugna_pacos	alpaca_3	NW_005882716.1	803494	G	A	G/A	27,24	51	99	919,0,1103	NA	G/G	63,0	63	99	0,120,1800	NA	G/G	65,0	65	99	0,120,1800	NA
Vicugna_pacos	alpaca_3	NW_005882717.1	4099896	G	A	G/A	32,45	77	99	1793,0,1828	NA	G/G	75,0	75	99	0,120,1800	NA	G/G	88,0	88	99	0,120,1800	NA
Vicugna_pacos	alpaca_3	NW_005882724.1	8669022	G	A	G/A	33,26	59	99	992,0,1857	NA	G/G	79,3	82	99	0,116,5448	NA	G/G	64,0	64	99	0,120,1800	NA
Vicugna_pacos	alpaca_3	NW_005882725.1	1069426	A	C	A/C	33,26	59	99	989,0,1343	NA	A/A	71,0	71	99	0,120,1800	NA	A/A	94,0	94	99	0,120,1800	NA
Vicugna_pacos	alpaca_3	NW_005882727.1	12737232	T	A	T/A	29,28	57	99	1007,0,1105	NA	T/T	60,0	60	99	0,120,1800	NA	T/T	81,0	81	99	0,120,1800	NA
Vicugna_pacos	alpaca_3	NW_005882730.1	6905954	A	G	A/G	30,32	62	99	1253,0,1696	NA	A/A	81,0	81	99	0,120,1800	NA	A/A	69,0	69	99	0,120,1800	NA
Vicugna_pacos	alpaca_3	NW_005882732.1	2363612	G	A	G/A	25,30	55	99	1184,0,959	NA	G/G	56,0	56	99	0,120,1800	NA	G/G	82,1	83	99	0,120,1800	NA
Vicugna_pacos	alpaca_3	NW_005882746.1	3376281	C	T	C/T	38,41	79	99	1602,0,1432	NA	C/C	85,1	86	99	0,120,1800	NA	C/C	99,0	99	99	0,120,1800	NA
Vicugna_pacos	alpaca_3	NW_005882755.1	6878517	A	G	A/G	42,29	71	99	1083,0,2748	NA	A/A	86,3	89	97	0,97,5650	NA	A/A	86,0	86	99	0,120,1800	NA
Vicugna_pacos	alpaca_3	NW_005882761.1	66499	G	A	G/A	32,38	70	99	1499,0,3280	NA	G/G	85,2	87	99	0,120,1800	NA	G/G	72,1	73	99	0,120,1800	NA
Vicugna_pacos	alpaca_3	NW_005882761.1	7493140	G	A	G/A	25,40	65	99	1521,0,1407	NA	G/G	71,0	71	99	0,120,1800	NA	G/G	75,0	75	99	0,120,1800	NA
Vicugna_pacos	alpaca_3	NW_005882762.1	4411998	C	A	C/A	30,29	59	99	1123,0,1736	NA	C/C	77,2	79	99	0,120,1800	NA	C/C	80,0	80	99	0,120,1800	NA
Vicugna_pacos	alpaca_3	NW_005882776.1	327863	G	A	G/A	26,21	47	99	801,0,1543	NA	G/G	53,1	54	99	0,120,1800	NA	G/G	55,0	55	99	0,120,1800	NA
Vicugna_pacos	alpaca_3	NW_005882779.1	5222248	C	T	C/T	32,37	69	99	1417,0,1151	NA	C/C	69,0	69	99	0,120,1800	NA	C/C	70,0	70	99	0,120,1800	NA
Vicugna_pacos	alpaca_3	NW_005882787.1	482165	C	G	C/G	36,18	54	99	649,0,1457	NA	C/C	61,1	62	99	0,111,1665	NA	C/C	46,1	47	82	0,82,3070	NA
Vicugna_pacos	alpaca_3	NW_005882796.1	6604484	G	C	G/C	28,27	55	99	1049,0,1088	NA	G/G	64,0	64	99	0,120,1800	NA	G/G	58,0	58	99	0,120,1800	NA
Vicugna_pacos	alpaca_3	NW_005882797.1	1352138	T	A	T/A	35,45	80	99	1784,0,1333	NA	T/T	79,0	79	99	0,120,1800	NA	T/T	93,0	93	99	0,120,1800	NA
Vicugna_pacos	alpaca_3	NW_005882803.1	1471976	C	T	C/T	12,22	34	99	839,0,438	NA	C/C	46,0	46	99	0,117,1755	NA	C/C	41,0	41	99	0,108,1620	NA
Vicugna_pacos	alpaca_3	NW_005882826.1	4279849	G	T	G/T	33,30	63	99	1156,0,1675	NA	G/G	73,0	73	99	0,120,1800	NA	G/G	84,0	84	99	0,120,1800	NA
Vicugna_pacos	alpaca_3	NW_005882846.1	3170984	G	A	G/A	22,27	49	99	1068,0,841	NA	G/G	56,0	56	99	0,120,1800	NA	G/G	45,0	45	99	0,114,1710	NA
Vicugna_pacos	alpaca_3	NW_005882878.1	211006	C	A	C/A	29,30	59	99	1172,0,1666	NA	C/C	63,1	64	99	0,120,1800	NA	C/C	64,1	65	99	0,120,1800	NA
Vicugna_pacos	alpaca_3	NW_005882884.1	452683	C	T	C/T	41,22	63	99	795,0,1655	NA	C/C	72,0	72	99	0,120,1800	NA	C/C	59,0	59	99	0,120,1800	NA
Vicugna_pacos	alpaca_3	NW_005882898.1	933739	C	T	C/T	39,42	81	99	1617,0,1682	NA	C/C	60,1	61	99	0,120,1800	NA	C/C	86,1	87	99	0,120,1800	NA
Vicugna_pacos	alpaca_3	NW_005882963.1	1312835	G	A	G/A	24,27	51	99	1018,0,927	NA	G/G	73,0	73	99	0,120,1800	NA	G/G	74,0	74	99	0,120,1800	NA
Vicugna_pacos	alpaca_3	NW_005882971.1	497681	C	T	C/T	22,25	47	99	984,0,808	NA	C/C	51,1	52	99	0,115,3534	NA	C/C	81,0	81	99	0,120,1800	NA
Vicugna_pacos	alpaca_3	NW_005882977.1	278127	T	C	T/C	25,33	58	99	1309,0,1426	NA	T/T	66,1	67	99	0,120,1800	NA	T/T	48,0	48	99	0,120,1800	NA
Vicugna_pacos	alpaca_3	NW_005883609.1	4886	C	T	C/T	20,41	61	99	1661,0,716	NA	C/C	54,1	55	99	0,120,1800	NA	C/C	82,0	82	99	0,120,1800	NA
Cavia_aperea	B.g.pig_3a.1	AVPZ01000001.1	71552202	G	C	G/C	31,38	69	99	1456,0,1536	NA	G/G	61,0	61	99	0,120,1800	NA	G/G	72,0	72	99	0,120,1800	NA
Cavia_aperea	B.g.pig_3a.1	AVPZ01000004.1	1842216	C	T	C/T	13,8	21	99	278,0,522	NA	C/C	51,1	52	84	0,84,3547	NA	C/C	42,0	42	99	0,120,1800	NA
Cavia_aperea	B.g.pig_3a.1	AVPZ01000013.1	2143844	A	C	A/C	14,8	22	99	294,0,796	NA	A/A	32,0	32	66	0,66,990	NA	A/A	71,1	72	99	0,120,1800	NA
Cavia_aperea	B.g.pig_3a.1	AVPZ01000013.1	2262361	C	T	C/T	15,8	23	99	275,0,565	NA	C/C	23,0	23	69	0,69,1035	NA	C/C	64,3	67	99	0,111,4445	NA
Cavia_aperea	B.g.pig_3a.1	AVPZ01000022.1	3859427	C	T	C/T	21,37	58	99	1551,0,806	NA	C/C	79,0	79	99	0,120,1800	NA	C/C	53,1	54	99	0,120,1800	NA
Cavia_aperea	B.g.pig_3a.1	AVPZ01000031.1	3355952	C	T	C/T	14,7	21	99	252,0,567	NA	C/C	50,2	52	67	0,67,2133	NA	C/C	51,0	51	99	0,120,1800	NA
Cavia_aperea	B.g.pig_3a.1	AVPZ01000031.1	3355955	C	A	C/A	14,7	21	99	252,0,567	NA	C/C	48,2	50	67	0,67,2132	NA	C/C	49,0	49	99	0,120,1800	NA
Cavia_aperea	B.g.pig_3a.1	AVPZ01000045.1	26855603	C	T	C/T	30,21	51	99	791,0,1779	NA	C/C	70,0	70	99	0,120,1800	NA	C/C	65,0	65	99	0,120,1800	NA
Cavia_aperea	B.g.pig_3a.1	AVPZ01000077.1	79324	C	T	C/T	20,26	46	99	1032,0,1126	NA	C/C	51,1	52	94	0,94,3525	NA	C/C	41,0	41	99	0,108,1620	NA
Cavia_aperea	B.g.pig_3a.1	AVPZ01000078.1	38516915	A	G	A/G	21,14	35	99	494,0,839	NA	A/A	41,0	41	99	0,120,1800	NA	A/A	28,1	29	67	0,67,1202	NA
Cavia_aperea	B.g.pig_3a.1	AVPZ01000107.1	998998	T	C	T/C	14,6	20	99	201,0,527	NA	T/T	31,0	31	81	0,81,1215	NA	T/T	21,0	21	60	0,60,900	NA
Cavia_aperea	B.g.pig_3a.1	AVPZ01000111.1	20113693	C	T	C/T	21,29	50	99	1150,0,1205	NA	C/C	56,0	56	99	0,120,1800	NA	C/C	71,0	71	99	0,120,1800	NA
Cavia_aperea	B.g.pig_3a.1	AVPZ01000111.1	29411500	A	G	A/G	35,30	65	99	1148,0,2015	NA	A/A	67,0	67	99	0,120,1800	NA	A/A	61,0	61	99	0,120,1800	NA
Cavia_aperea	B.g.pig_3a.1	AVPZ01000112.1	51117002	G	A	G/A	30,28	58	99	1250,0,1205	NA	G/G	59,0	59	99	0,120,1800	NA	G/G	63,0	63	99	0,120,1800	NA
Cavia_aperea	B.g.pig_3a.1	AVPZ01000113.1	370783	C	T	C/T	15,8	23	99	291,0,606	NA	C/C	34,1	35	63	0,63,1530	NA	C/C	40,0	40	93	0,93,1395	NA
Cavia_aperea	B.g.pig_3a.1	AVPZ01000234.1	2985596	C	T	C/T	26,21	47	99	804,0,1029	NA	C/C	74,0	74	99	0,120,1800	NA	C/C	48,0	48	99	0,120,1800	NA
Cavia_aperea	B.g.pig_3a.1	AVPZ01000245.1	22639652	G	A	G/A	21,10	31	99	352,0,811	NA	G/G	33,1	34	63	0,63,1519	NA	G/G	64,0	64	99	0,120,1800	NA
Cavia_aperea	B.g.pig_3a.1	AVPZ01000628.1	38270	C	A	C/A	27,12	39	99	395,0,1212	NA	C/C	67,0	67	99	0,120,1800	NA	C/C	70,2	72	75	0,75,4622	NA
Cavia_aperea	B.g.pig_3a.1	AVPZ01000689.1	8842381	A	C	A/C	16,10	26	99	372,0,642	NA	A/A	43,1	44	61	0,61,2930	NA	A/A	51,0	51	99	0,120,1800	NA
Cavia_aperea	B.g.pig_3a.1	AVPZ01000689.1	8842389	A	G	A/G	20,10	30	99	357,0,852	NA	A/A	49,1	50	78	0,78,3429	NA	A/A	66,0	66	99	0,120,1800	NA
Cavia_aperea	B.g.pig_3a.1	AVPZ01000689.1	8842396	T	C	T/C	21,12	33	99	379,0,846	NA	T/T	56,1	57	99	0,100,3837	NA	T/T	76,0	76	99	0,120,1800	NA
Cavia_aperea	B.g.pig_3a.1	AVPZ01000733.1	312853	A	G	A/G	14,8	22	99	294,0,619	NA	A/A	68,1	69	99	0,120,1800	NA	A/A	51,0	51	99	0,120,1800	NA
Cavia_aperea	B.g.pig_3a.1	AVPZ01000733.1	922117	T	A	T/A	14,8	22	99	288,0,648	NA	T/T	42,0	42	99	0,114,1710	NA	T/T	50,1	51	99	0,108,3165	NA
Cavia_aperea	B.g.pig_3a.1	AVPZ01000733.1	922118	A	G	A/G	15,8	23	99	285,0,690	NA	A/A	45,1	46	67	0,67,3058	NA	A/A	49,1	50	80	0,80,3136	NA
Cavia_aperea	B.g.pig_3a.2	AVPZ01000001.1	41806696	C	T	C/T	38,36	74	99	1351,0,1509	NA	C/C	64,1	65	99	0,120,1800	NA	C/C	75,0	75	99	0,120,1800	NA
Cavia_aperea	B.g.pig_3a.2	AVPZ01000005.1	3813610	C	T	C/T	22,15	37	99	564,0,1304	NA	C/C	39,0	39	99	0,105,1575	NA	C/C	48,0	48	99	0,120,1800	NA
Cavia_aperea	B.g.pig_3a.2	AVPZ01000100.1	19899150	C	T	C/T	16,8	24	99	232,0,605	NA	C/C	29,1	30	68	0,68,1257	NA	C/C	56,0	56	99	0,120,1800	NA
Cavia_aperea	B.g.pig_3a.2	AVPZ01000112.1	14683830	A	G	A/G	25,33	58	99	1221,0,865	NA	A/A	42,1	43	72	0,72,2763	NA	A/A	67,1	68	99	0,120,1800	NA
Cavia_aperea	B.g.pig_3a.2	AVPZ01000134.1	27358032	C	T	C/T	16,8	24	99	330,0,645	NA	C/C	72,0	72	99	0,120,1800	NA	C/C	46,1	47	68	0,68,3226	NA
Cavia_aperea	B.g.pig_3a.2	AVPZ01000169.1	400239	T	C	T/C	14,6	20	99	208,0,465	NA	T/T	38,2	40	65	0,65,1429	NA	T/T	54,1	55	99	0,120,1800	NA
Cavia_aperea	B.g.pig_3a.2	AVPZ01000178.1	12315121	A	G	A/G	36,16	52	99	563,0,2086	NA	A/A	73,1	74	99	0,120,1800	NA	A/A	45,0	45	99	0,117,1755	NA
Cavia_aperea	B.g.pig_3a.2	AVPZ01000178.1	16722085	G	A	G/A	36,27	63	99	982,0,1472	NA	G/G	78,0	78	99	0,120,1800	NA	G/G	61,0	61	99	0,120,1800	NA
Cavia_aperea	B.g.pig_3a.2	AVPZ01000211.1	4957455	G	A	G/A	30,16	46	99	575,0,1209	NA	G/G	40,0	40	99	0,111,1665	NA	G/G	62,0	62	99	0,120,1800	NA
Cavia_aperea	B.g.pig_3a.2	AVPZ01000222.1	24088551	G	A	G/A	28,30	58	99	1128,0,1541	NA	G/G	70,0	70	99	0,120,1800	NA	G/G	77,0	77	99	0,120,1800	NA
Cavia_aperea	B.g.pig_3a.2	AVPZ01000223.1	5458855	G	A	G/A	42,26	68	99	987,0,4852	NA	G/G	74,0	74	99	0,120,1800	NA	G/G	70,0	70	99	0,120,1800	NA
Cavia_aperea	B.g.pig_3a.2	AVPZ01000334.1	24793500	C	T	C/T	26,35	61	99	1351,0,1449	NA	C/C	69,0	69	99	0,120,1800	NA	C/C	77,0	77	99	0,120,1800	NA
Cavia_aperea	B.g.pig_3a.2	AVPZ01000889.1	23224395	C	T	C/T	12,18	30	99	720,0,939	NA	C/C	33,0	33	87	0,87,1305	NA	C/C	45,0	45	99	0,114,1710	NA
Cavia_aperea	B.g.pig_3a.2	AVPZ01000932.1	20458	A	G	A/G	13,8	21	99	295,0,514	NA	A/A	22,0	22	63	0,63,945	NA	A/A	30,0	30	87	0,87,1305	NA
Cavia_aperea	B.g.pig_3b.1	AVPZ01000020.1	1770175	C	G	C/G	45,28	73	99	1040,0,2513	NA	C/C	66,0	66	99	0,120,1800	NA	C/C	67,0	67	99	0,120,1800	NA
Cavia_aperea	B.g.pig_3b.1	AVPZ01000038.1	1233579	G	A	G/A	20,16	36	99	607,0,751	NA	G/G	43,0	43	99	0,117,1755	NA	G/G	35,0	35	99	0,99,1485	NA
Cavia_aperea	B.g.pig_3b.1	AVPZ01000056.1	1651356	G	A	G/A	16,7	23	99	128,0,1055	NA	G/G	49,0	49	99	0,120,1800	NA	G/G	47,1	48	88	0,88,3104	NA
Cavia_aperea	B.g.pig_3b.1	AVPZ01000078.1	36610357	T	G	T/G	15,7	22	99	247,0,584	NA	T/T	53,0	53	99	0,120,1800	NA	T/T	45,0	45	99	0,117,1755	NA
Cavia_aperea	B.g.pig_3b.1	AVPZ01000111.1	12832725	A	G	A/G	26,13	39	99	465,0,1095	NA	A/A	41,1	42	67	0,67,2848	NA	A/A	69,0	69	99	0,120,1800	NA
Cavia_aperea	B.g.pig_3b.1	AVPZ01000146.1	469782	C	T	C/T	15,12	27	99	455,0,587	NA	C/C	41,2	43	67	0,67,2105	NA	C/C	31,0	31	66	0,66,990	NA
Cavia_aperea	B.g.pig_3b.1	AVPZ01000164.1	373214	T	C	T/C	17,10	27	99	368,0,998	NA	T/T	22,0	22	66	0,66,990	NA	T/T	62,3	65	61	0,61,3587	NA
Cavia_aperea	B.g.pig_3b.1	AVPZ01000322.1	6261389	G	A	G/A	19,15	34	99	572,0,753	NA	G/G	55,0	55	99	0,120,1800	NA	G/G	47,2	49	64	0,64,2085	NA
Cavia_aperea	B.g.pig_3b.1	AVPZ01000334.1	73248541	C	T	C/T	22,40	62	99	1532,0,1152	NA	C/C	56,0	56	99	0,120,1800	NA	C/C	65,0	65	99	0,120,1800	NA
Cavia_aperea	B.g.pig_3b.1	AVPZ01000466.1	89596	T	G	T/G	19,10	29	99	356,0,760	NA	T/T	73,1	74	99	0,120,1800	NA	T/T	56,0	56	99	0,120,1800	NA
Cavia_aperea	B.g.pig_3b.1	AVPZ01000556.1	16945304	C	T	C/T	37,44	81	99	1736,0,2134	NA	C/C	75,0	75	99	0,120,1800	NA	C/C	66,0	66	99	0,120,1800	NA
Cavia_aperea	B.g.pig_3b.1	AVPZ01001090.1	41122	A	T	A/T	35,39	74	99	1451,0,1766	NA	A/A	64,0	64	99	0,120,1800	NA	A/A	69,0	69	99	0,120,1800	NA
Cavia_aperea	B.g.pig_3b.2	AVPZ01000045.1	17427394	C	T	C/T	27,14	41	99	507,0,1011	NA	C/C	77,4	81	64	0,64,3735	NA	C/C	65,1	66	99	0,120,1800	NA
Cavia_aperea	B.g.pig_3b.2	AVPZ01000056.1	18810466	A	G	A/G	23,14	37	99	519,0,924	NA	A/A	58,0	58	99	0,120,1800	NA	A/A	34,0	34	96	0,96,1440	NA
Cavia_aperea	B.g.pig_3b.2	AVPZ01000067.1	6340973	C	T	C/T	37,39	76	99	1512,0,1520	NA	C/C	69,0	69	99	0,120,1800	NA	C/C	75,0	75	99	0,120,1800	NA
Cavia_aperea	B.g.pig_3b.2	AVPZ01000089.1	4071320	G	A	G/A	20,9	29	99	360,0,810	NA	G/G	68,1	69	99	0,120,1800	NA	G/G	40,0	40	93	0,93,1395	NA
Cavia_aperea	B.g.pig_3b.2	AVPZ01000089.1	4071329	T	C	T/C	16,7	23	99	240,0,735	NA	T/T	57,1	58	99	0,102,3675	NA	T/T	35,0	35	90	0,90,1350	NA
Cavia_aperea	B.g.pig_3b.2	AVPZ01000111.1	16228377	T	C	T/C	28,42	70	99	1675,0,1029	NA	T/T	74,0	74	99	0,120,1800	NA	T/T	70,0	70	99	0,120,1800	NA
Cavia_aperea	B.g.pig_3b.2	AVPZ01000178.1	18039499	G	A	G/A	10,11	21	99	424,0,580	NA	G/G	33,0	33	96	0,96,1440	NA	G/G	40,1	41	81	0,81,2842	NA
Cavia_aperea	B.g.pig_3b.2	AVPZ01000178.1	21959070	G	A	G/A	37,38	75	99	1479,0,1422	NA	G/G	78,0	78	99	0,120,1800	NA	G/G	78,0	78	99	0,120,1800	NA
Cavia_aperea	B.g.pig_3b.2	AVPZ01000366.1	19326	G	A	G/A	31,32	63	99	1224,0,1205	NA	G/G	68,0	68	99	0,120,1800	NA	G/G	43,0	43	99	0,114,1710	NA
Cavia_aperea	B.g.pig_3b.2	AVPZ01000589.1	7214032	T	C	T/C	23,11	34	99	393,0,913	NA	T/T	61,3	64	67	0,67,2745	NA	T/T	72,2	74	78	0,78,4793	NA
Cavia_aperea	B.g.pig_3b.2	AVPZ01000600.1	4731267	A	G	A/G	29,36	65	99	1424,0,1577	NA	A/A	70,1	71	99	0,120,1800	NA	A/A	57,0	57	99	0,120,1800	NA
Cavia_aperea	B.g.pig_3b.2	AVPZ01000622.1	6156685	T	C	T/C	18,9	27	99	282,0,685	NA	T/T	37,0	37	99	0,105,1575	NA	T/T	41,0	41	99	0,105,1575	NA
Cavia_aperea	B.g.pig_3b.2	AVPZ01000667.1	46615825	A	G	A/G	16,18	34	99	667,0,919	NA	A/A	52,0	52	99	0,120,1800	NA	A/A	48,0	48	99	0,120,1800	NA
Cavia_aperea	B.g.pig_3b.2	AVPZ01000667.1	56248198	C	T	C/T	37,37	74	99	1402,0,1442	NA	C/C	68,0	68	99	0,120,1800	NA	C/C	70,0	70	99	0,120,1800	NA
Cavia_aperea	B.g.pig_3b.2	AVPZ01000678.1	3485625	T	C	T/C	16,10	26	99	336,0,639	NA	T/T	35,0	35	69	0,69,1035	NA	T/T	37,0	37	93	0,93,1395	NA
Cavia_aperea	B.g.pig_3c.1	AVPZ01000015.1	3433478	C	G	C/G	32,36	68	99	1415,0,1697	NA	C/C	58,1	59	99	0,120,1800	NA	C/C	72,0	72	99	0,120,1800	NA
Cavia_aperea	B.g.pig_3c.1	AVPZ01000024.1	3523116	G	A	G/A	26,26	52	99	882,0,1004	NA	G/G	37,0	37	99	0,105,1575	NA	G/G	31,0	31	87	0,87,1305	NA
Cavia_aperea	B.g.pig_3c.1	AVPZ01000034.1	48721306	G	A	G/A	35,33	68	99	1195,0,1370	NA	G/G	69,0	69	99	0,120,1800	NA	G/G	72,0	72	99	0,120,1800	NA
Cavia_aperea	B.g.pig_3c.1	AVPZ01000112.1	24280426	C	T	C/T	32,18	50	99	782,0,1387	NA	C/C	77,0	77	99	0,120,1800	NA	C/C	22,0	22	66	0,66,990	NA
Cavia_aperea	B.g.pig_3c.1	AVPZ01000256.1	25272322	C	T	C/T	24,32	56	99	1224,0,871	NA	C/C	54,0	54	99	0,120,1800	NA	C/C	50,1	51	99	0,111,3408	NA
Cavia_aperea	B.g.pig_3c.1	AVPZ01000397.1	136038	T	A	T/A	16,10	26	99	277,0,620	NA	T/T	25,0	25	60	0,60,900	NA	T/T	74,2	76	85	0,85,4471	NA
Cavia_aperea	B.g.pig_3c.1	AVPZ01000622.1	4415873	C	T	C/T	26,20	46	99	760,0,1053	NA	C/C	43,0	43	99	0,120,1800	NA	C/C	46,0	46	99	0,120,1800	NA
Cavia_aperea	B.g.pig_3c.1	AVPZ01000667.1	16328848	A	G	A/G	38,35	73	99	1273,0,2082	NA	A/A	83,0	83	99	0,120,1800	NA	A/A	71,0	71	99	0,120,1800	NA
Cavia_aperea	B.g.pig_3c.1	AVPZ01000733.1	460957	T	G	T/G	36,16	52	99	677,0,2345	NA	T/T	65,1	66	99	0,120,1800	NA	T/T	74,2	76	83	0,83,5069	NA
Cavia_aperea	B.g.pig_3c.1	AVPZ01000789.1	3605092	G	T	G/T	13,10	23	99	381,0,516	NA	G/G	44,0	44	99	0,120,1800	NA	G/G	24,0	24	63	0,63,945	NA
Cavia_aperea	B.g.pig_3c.2	AVPZ01000001.1	15336031	G	A	G/A	27,25	52	99	968,0,1592	NA	G/G	67,0	67	99	0,120,1800	NA	G/G	64,0	64	99	0,120,1800	NA
Cavia_aperea	B.g.pig_3c.2	AVPZ01000001.1	66527996	T	G	T/G	13,25	38	99	1002,0,471	NA	T/T	40,0	40	99	0,111,1665	NA	T/T	41,0	41	99	0,108,1620	NA
Cavia_aperea	B.g.pig_3c.2	AVPZ01000022.1	3119845	C	T	C/T	36,30	66	99	1151,0,2011	NA	C/C	62,0	62	99	0,120,1800	NA	C/C	54,0	54	99	0,120,1800	NA
Cavia_aperea	B.g.pig_3c.2	AVPZ01000033.1	1778797	C	G	C/G	48,30	78	99	1188,0,1948	NA	C/C	80,0	80	99	0,120,1800	NA	C/C	65,0	65	99	0,120,1800	NA
Cavia_aperea	B.g.pig_3c.2	AVPZ01000034.1	40849195	A	G	A/G	13,15	28	99	491,0,433	NA	A/A	29,0	29	75	0,75,1125	NA	A/A	22,0	22	66	0,66,960	NA
Cavia_aperea	B.g.pig_3c.2	AVPZ01000112.1	45148531	G	A	G/A	31,42	73	99	1670,0,1713	NA	G/G	59,0	59	99	0,120,1800	NA	G/G	66,0	66	99	0,120,1800	NA
Cavia_aperea	B.g.pig_3c.2	AVPZ01000120.1	63429	G	A	G/A	36,27	63	99	1022,0,1969	NA	G/G	74,0	74	99	0,120,1800	NA	G/G	72,1	73	99	0,120,1800	NA
Cavia_aperea	B.g.pig_3c.2	AVPZ01000132.1	19759	C	T	C/T	26,32	58	99	1225,0,1242	NA	C/C	59,0	59	99	0,120,1800	NA	C/C	53,0	53	99	0,120,1800	NA
Cavia_aperea	B.g.pig_3c.2	AVPZ01000400.1	11832273	G	A	G/A	17,11	28	99	411,0,681	NA	G/G	49,2	51	66	0,66,2114	NA	G/G	80,0	80	99	0,120,1800	NA
Cavia_aperea	B.g.pig_3c.2	AVPZ01000445.1	1831418	C	G	C/G	31,35	66	99	1376,0,1182	NA	C/C	56,0	56	99	0,120,1800	NA	C/C	75,0	75	99	0,120,1800	NA
Cavia_aperea	B.g.pig_3c.2	AVPZ01000445.1	60210630	A	G	A/G	30,35	65	99	1378,0,1582	NA	A/A	75,0	75	99	0,120,1800	NA	A/A	63,0	63	99	0,120,1800	NA
Cavia_aperea	B.g.pig_3c.2	AVPZ01000455.1	79271	G	A	G/A	36,35	71	99	1361,0,1858	NA	G/G	61,2	63	99	0,106,4155	NA	G/G	63,0	63	99	0,120,1800	NA
Cavia_aperea	B.g.pig_3c.2	AVPZ01000678.1	3517152	C	G	C/G	38,17	55	99	517,0,1382	NA	C/C	44,2	46	66	0,66,1610	NA	C/C	45,1	46	89	0,89,2875	NA
Cavia_aperea	B.g.pig_3c.2	AVPZ01000744.1	3253253	G	A	G/A	31,34	65	99	1277,0,1203	NA	G/G	60,1	61	99	0,120,1800	NA	G/G	52,0	52	99	0,120,1800	NA
Cavia_aperea	B.g.pig_3c.2	AVPZ01000744.1	4829522	G	T	G/T	19,9	28	99	229,0,571	NA	G/G	50,2	52	67	0,67,2147	NA	G/G	22,0	22	66	0,66,990	NA
Cavia_aperea	B.g.pig_3c.2	AVPZ01001000.1	30332718	C	T	C/T	19,10	29	99	363,0,760	NA	C/C	66,0	66	99	0,120,1800	NA	C/C	65,0	65	99	0,120,1800	NA
Cyanistes_caeruleus	b.tits_3a	NW_019776194.1	212678	A	G	A/G	29,30	59	99	1172,0,1121	NA	A/A	76,0	76	99	0,120,1800	NA	A/A	76,1	77	99	0,120,1800	NA
Cyanistes_caeruleus	b.tits_3a	NW_019776354.1	3206316	C	T	C/T	40,44	84	99	1687,0,2177	NA	C/C	83,0	83	99	0,120,1800	NA	C/C	79,0	79	99	0,120,1800	NA
Cyanistes_caeruleus	b.tits_3a	NW_019776390.1	2463704	G	A	G/A	38,40	78	99	1562,0,1511	NA	G/G	64,0	64	99	0,120,1800	NA	G/G	81,0	81	99	0,120,1800	NA
Cyanistes_caeruleus	b.tits_3a	NW_019776462.1	5378467	G	C	G/C	29,35	64	99	1371,0,1108	NA	G/G	85,1	86	99	0,120,1800	NA	G/G	82,0	82	99	0,120,1800	NA
Cyanistes_caeruleus	b.tits_3a	NW_019776475.1	18863641	G	A	G/A	42,50	92	99	1960,0,2322	NA	G/G	108,0	108	99	0,120,1800	NA	G/G	98,0	98	99	0,120,1800	NA
Cyanistes_caeruleus	b.tits_3a	NW_019776483.1	19103497	A	C	A/C	45,40	85	99	1541,0,1729	NA	A/A	94,0	94	99	0,120,1800	NA	A/A	94,0	94	99	0,120,1800	NA
Cyanistes_caeruleus	b.tits_3b	NW_019776194.1	1012235	G	A	G/A	32,28	60	99	1079,0,1257	NA	G/G	80,0	80	99	0,120,1800	NA	G/G	65,0	65	99	0,120,1800	NA
Cyanistes_caeruleus	b.tits_3b	NW_019776245.1	3423563	A	G	A/G	36,45	81	99	1700,0,1290	NA	A/A	106,0	106	99	0,120,1800	NA	A/A	83,0	83	99	0,120,1800	NA
Cyanistes_caeruleus	b.tits_3b	NW_019776259.1	445463	C	T	C/T	44,37	81	99	1421,0,1732	NA	C/C	83,0	83	99	0,120,1800	NA	C/C	99,0	99	99	0,120,1800	NA
Cyanistes_caeruleus	b.tits_3b	NW_019776303.1	862199	C	A	C/A	32,31	63	99	1203,0,1211	NA	C/C	96,0	96	99	0,120,1800	NA	C/C	78,2	80	95	0,95,5414	NA
Cyanistes_caeruleus	b.tits_3b	NW_019776342.1	954908	T	C	T/C	33,42	75	99	1580,0,1294	NA	T/T	108,0	108	99	0,120,1800	NA	T/T	81,0	81	99	0,120,1800	NA
Cyanistes_caeruleus	b.tits_3b	NW_019776462.1	12193996	C	T	C/T	47,35	82	99	1239,0,1829	NA	C/C	84,0	84	99	0,120,1800	NA	C/C	96,0	96	99	0,120,1800	NA
Cyanistes_caeruleus	b.tits_3b	NW_019776470.1	15091964	C	T	C/T	49,28	77	99	1020,0,1967	NA	C/C	81,0	81	99	0,120,1800	NA	C/C	96,0	96	99	0,120,1800	NA
Cyanistes_caeruleus	b.tits_3b	NW_019776483.1	1262447	T	C	T/C	31,50	81	99	2006,0,1601	NA	T/T	69,0	69	99	0,120,1800	NA	T/T	84,0	84	99	0,120,1800	NA
Cyanistes_caeruleus	b.tits_3b	NW_019776483.1	2751606	G	A	G/A	42,48	90	99	1849,0,1437	NA	G/G	91,0	91	99	0,120,1800	NA	G/G	108,0	108	99	0,120,1800	NA
Cyanistes_caeruleus	b.tits_3b	NW_019776483.1	13708968	A	G	A/G	52,42	94	99	1589,0,1960	NA	A/A	99,0	99	99	0,120,1800	NA	A/A	90,0	90	99	0,120,1800	NA
Cyanistes_caeruleus	b.tits_3b	NW_019776567.1	3354759	T	A	T/A	39,41	80	99	1558,0,1981	NA	T/T	78,0	78	99	0,120,1800	NA	T/T	43,0	43	99	0,120,1800	NA
Cyanistes_caeruleus	b.tits_3c	NW_019776234.1	6732110	C	T	C/T	36,36	72	99	1392,0,1601	NA	C/C	96,0	96	99	0,120,1800	NA	C/C	106,0	106	99	0,120,1800	NA
Cyanistes_caeruleus	b.tits_3c	NW_019776281.1	10105803	A	G	A/G	31,50	81	99	2005,0,1735	NA	A/A	84,0	84	99	0,120,1800	NA	A/A	110,1	111	99	0,120,1800	NA
Cyanistes_caeruleus	b.tits_3c	NW_019776292.1	1472010	T	A	T/A	43,46	89	99	1793,0,1663	NA	T/T	86,0	86	99	0,120,1800	NA	T/T	90,0	90	99	0,120,1800	NA
Cyanistes_caeruleus	b.tits_3c	NW_019776314.1	3842295	A	T	A/T	45,40	85	99	1540,0,1722	NA	A/A	97,0	97	99	0,120,1800	NA	A/A	68,0	68	99	0,120,1800	NA
Cyanistes_caeruleus	b.tits_3c	NW_019776317.1	5581066	A	G	A/G	54,42	96	99	1561,0,2141	NA	A/A	87,0	87	99	0,120,1800	NA	A/A	95,0	95	99	0,120,1800	NA
Cyanistes_caeruleus	b.tits_3c	NW_019776320.1	4314323	G	C	G/C	38,50	88	99	1980,0,1400	NA	G/G	92,0	92	99	0,120,1800	NA	G/G	95,0	95	99	0,120,1800	NA
Cyanistes_caeruleus	b.tits_3c	NW_019776454.1	13407772	T	A	T/A	49,44	93	99	1682,0,1832	NA	T/T	77,0	77	99	0,120,1800	NA	T/T	68,0	68	84	0,84,1260	NA
Cyanistes_caeruleus	b.tits_3c	NW_019776470.1	1143039	C	T	C/T	36,38	74	99	1477,0,1347	NA	C/C	77,1	78	99	0,120,1800	NA	C/C	69,0	69	99	0,120,1800	NA
Cyanistes_caeruleus	b.tits_3c	NW_019776475.1	10289740	G	T	G/T	43,35	78	99	1310,0,1956	NA	G/G	115,0	115	99	0,120,1800	NA	G/G	119,0	119	99	0,120,1800	NA
Rousettus_aegyptiacus	bat_3a	NW_015492826.1	74509	T	C	T/C	42,50	92	99	1884,0,1609	NA	T/T	74,0	74	99	0,120,1800	NA	T/T	78,0	78	99	0,120,1800	NA
Rousettus_aegyptiacus	bat_3a	NW_015492837.1	284950	C	T	C/T	34,31	65	99	1201,0,1764	NA	C/C	84,0	84	99	0,120,1800	NA	C/C	84,0	84	99	0,120,1800	NA
Rousettus_aegyptiacus	bat_3a	NW_015493046.1	235763	C	T	C/T	48,48	96	99	1813,0,2775	NA	C/C	75,0	75	99	0,120,1800	NA	C/C	77,0	77	99	0,120,1800	NA
Rousettus_aegyptiacus	bat_3a	NW_015493143.1	4156703	G	A	G/A	46,28	74	99	997,0,2351	NA	G/G	60,0	60	99	0,120,1800	NA	G/G	88,0	88	99	0,120,1800	NA
Rousettus_aegyptiacus	bat_3a	NW_015493365.1	935273	C	T	C/T	57,27	84	99	907,0,3197	NA	C/C	98,0	98	99	0,120,1800	NA	C/C	84,0	84	99	0,120,1800	NA
Rousettus_aegyptiacus	bat_3a	NW_015493565.1	482466	C	G	C/G	53,41	94	99	1562,0,2015	NA	C/C	89,0	89	99	0,120,1800	NA	C/C	69,1	70	99	0,120,1800	NA
Rousettus_aegyptiacus	bat_3a	NW_015493821.1	1612931	G	A	G/A	33,36	69	99	1412,0,1277	NA	G/G	91,0	91	99	0,120,1800	NA	G/G	74,0	74	99	0,120,1800	NA
Rousettus_aegyptiacus	bat_3a	NW_015494144.1	1297737	C	T	C/T	29,29	58	99	1084,0,1090	NA	C/C	76,0	76	99	0,120,1800	NA	C/C	69,0	69	99	0,120,1800	NA
Rousettus_aegyptiacus	bat_3a	NW_015494254.1	4906279	C	T	C/T	25,29	54	99	1142,0,958	NA	C/C	77,0	77	99	0,120,1800	NA	C/C	83,1	84	99	0,120,1800	NA
Rousettus_aegyptiacus	bat_3a	NW_015494321.1	107722	T	C	T/C	44,46	90	99	1757,0,2385	NA	T/T	88,0	88	99	0,120,1800	NA	T/T	75,0	75	99	0,120,1800	NA
Rousettus_aegyptiacus	bat_3a	NW_015494486.1	239746	C	T	C/T	40,40	83	99	1524,0,1518	NA	C/C	92,2	94	99	0,120,1800	NA	C/C	65,0	65	99	0,120,1800	NA
Rousettus_aegyptiacus	bat_3a	NW_015494499.1	4176839	C	G	C/G	27,12	39	99	379,0,1013	NA	C/C	74,1	75	99	0,120,1800	NA	C/C	72,2	74	99	0,120,1800	NA
Rousettus_aegyptiacus	bat_3a	NW_015494502.1	1153924	T	A	T/A	45,41	86	99	1586,0,1741	NA	T/T	95,0	95	99	0,120,1800	NA	T/T	73,0	73	99	0,120,1800	NA
Rousettus_aegyptiacus	bat_3a	NW_015494509.1	91892	G	A	G/A	49,33	82	99	1232,0,1958	NA	G/G	91,0	91	99	0,120,1800	NA	G/G	101,0	101	99	0,120,1800	NA
Rousettus_aegyptiacus	bat_3a	NW_015494511.1	731125	C	T	C/T	38,39	77	99	1523,0,1477	NA	C/C	67,0	67	99	0,120,1800	NA	C/C	65,0	65	99	0,120,1800	NA
Rousettus_aegyptiacus	bat_3a	NW_015494521.1	2045112	G	A	G/A	39,38	77	99	1478,0,1517	NA	G/G	68,0	68	99	0,120,1800	NA	G/G	69,0	69	99	0,120,1800	NA
Rousettus_aegyptiacus	bat_3a	NW_015494529.1	880108	G	C	G/C	27,31	58	99	1216,0,1553	NA	G/G	78,0	78	99	0,120,1800	NA	G/G	90,0	90	99	0,120,1800	NA
Rousettus_aegyptiacus	bat_3a	NW_015494534.1	1446813	C	A	C/A	33,21	54	99	694,0,1768	NA	C/C	98,0	98	99	0,120,1800	NA	C/C	81,0	81	99	0,120,1800	NA
Rousettus_aegyptiacus	bat_3a	NW_015494597.1	1595542	C	A	C/A	40,47	87	99	1827,0,2265	NA	C/C	79,0	79	99	0,120,1800	NA	C/C	63,1	64	99	0,119,4174	NA
Rousettus_aegyptiacus	bat_3a	NW_015494688.1	1771246	G	T	G/T	37,49	86	99	1865,0,2079	NA	G/G	88,0	88	99	0,120,1800	NA	G/G	86,0	86	99	0,120,1800	NA
Rousettus_aegyptiacus	bat_3a	NW_015494779.1	655301	G	A	G/A	40,37	77	99	1433,0,1525	NA	G/G	72,0	72	99	0,120,1800	NA	G/G	87,0	87	99	0,120,1800	NA
Rousettus_aegyptiacus	bat_3a	NW_015494815.1	668999	A	T	A/T	42,38	80	99	1466,0,2249	NA	A/A	80,0	80	99	0,120,1800	NA	A/A	72,0	72	99	0,120,1800	NA
Rousettus_aegyptiacus	bat_3a	NW_015494899.1	459843	G	A	G/A	33,28	61	99	1066,0,1605	NA	G/G	81,0	81	99	0,120,1800	NA	G/G	63,1	64	99	0,120,4341	NA
Rousettus_aegyptiacus	bat_3a	NW_015494939.1	582794	C	T	C/T	21,21	42	99	662,0,741	NA	C/C	56,0	56	99	0,120,1800	NA	C/C	62,0	62	99	0,120,1800	NA
Rousettus_aegyptiacus	bat_3a	NW_015495122.1	371934	G	A	G/A	51,44	95	99	1669,0,1944	NA	G/G	120,0	120	99	0,120,1800	NA	G/G	104,0	104	99	0,120,1800	NA
Rousettus_aegyptiacus	bat_3a	NW_015495252.1	62229	A	G	A/G	47,35	82	99	1328,0,1864	NA	A/A	93,0	93	99	0,120,1800	NA	A/A	78,0	78	99	0,120,1800	NA
Betta_splendens	betta_3a	NC_040886.1	14023672	T	C	T/C	37,36	73	99	1358,0,2165	NA	T/T	78,0	78	99	0,120,1800	NA	T/T	94,0	94	99	0,120,1800	NA
Betta_splendens	betta_3a	NC_040894.1	11458754	G	A	G/A	33,20	53	99	741,0,1612	NA	G/G	72,0	72	99	0,120,1800	NA	G/G	70,0	70	99	0,120,1800	NA
Betta_splendens	betta_3b	NC_040881.1	19318925	A	C	A/C	49,44	93	99	1647,0,1915	NA	A/A	76,0	76	99	0,120,1800	NA	A/A	82,0	82	99	0,120,1800	NA
Betta_splendens	betta_3b	NC_040884.1	8091754	G	A	G/A	42,36	78	99	1372,0,1574	NA	G/G	70,0	70	99	0,120,1800	NA	G/G	72,0	72	99	0,120,1800	NA
Betta_splendens	betta_3b	NC_040884.1	12755639	T	C	T/C	37,50	87	99	1948,0,1401	NA	T/T	83,0	83	99	0,120,1800	NA	T/T	95,0	95	99	0,120,1800	NA
Betta_splendens	betta_3b	NC_040884.1	21580487	A	T	A/T	32,25	57	99	953,0,1799	NA	A/A	74,1	75	99	0,120,1800	NA	A/A	84,1	85	99	0,120,1800	NA
Betta_splendens	betta_3b	NC_040889.1	21940931	T	A	T/A	54,45	99	99	1601,0,2879	NA	T/T	72,0	72	99	0,120,1800	NA	T/T	94,0	94	99	0,120,1800	NA
Betta_splendens	betta_3b	NC_040900.1	5667253	A	G	A/G	37,34	71	99	1293,0,1509	NA	A/A	84,0	84	99	0,120,1800	NA	A/A	84,2	86	99	0,120,1800	NA
Betta_splendens	betta_3c	NC_040882.1	471366	A	G	A/G	44,51	95	99	1926,0,2524	NA	A/A	79,0	79	99	0,120,1800	NA	A/A	106,0	106	99	0,120,1800	NA
Betta_splendens	betta_3c	NC_040892.1	1260885	G	A	G/A	31,37	68	99	1454,0,1454	NA	G/G	93,0	93	99	0,120,1800	NA	G/G	70,0	70	99	0,120,1800	NA
Sphaerodactylus_macrolepis	big.gek_3	000012F|arrow	1056427	T	G	T/G	18,8	26	99	282,0,729	NA	T/T	31,1	32	65	0,65,1337	NA	T/T	32,0	32	81	0,81,1215	NA
Sphaerodactylus_macrolepis	big.gek_3	000107F|arrow	446460	T	G	T/G	33,34	67	99	1247,0,1909	NA	T/T	60,0	60	99	0,120,1800	NA	T/T	63,0	63	99	0,120,1800	NA
Sphaerodactylus_macrolepis	big.gek_3	000167F|arrow	1754979	C	A	C/A	12,9	21	99	342,0,477	NA	C/C	34,0	34	84	0,84,1260	NA	C/C	22,0	22	66	0,66,990	NA
Sphaerodactylus_macrolepis	big.gek_3	000262F|arrow	237486	C	T	C/T	36,28	64	99	1062,0,2103	NA	C/C	39,0	39	99	0,108,1620	NA	C/C	71,0	71	99	0,120,1800	NA
Sphaerodactylus_macrolepis	big.gek_3	000388F|arrow	43453	G	A	G/A	17,9	26	99	318,0,680	NA	G/G	26,0	26	75	0,75,1125	NA	G/G	63,0	63	99	0,120,1800	NA
Sphaerodactylus_macrolepis	big.gek_3	000395F|arrow	308889	C	T	C/T	33,22	55	99	908,0,1313	NA	C/C	31,0	31	81	0,81,1215	NA	C/C	57,0	57	99	0,120,1800	NA
Sphaerodactylus_macrolepis	big.gek_3	000406F|arrow	302356	T	C	T/C	17,10	27	99	342,0,1488	NA	T/T	21,0	21	63	0,63,945	NA	T/T	42,0	42	99	0,120,1800	NA
Sphaerodactylus_macrolepis	big.gek_3	000513F|arrow	428712	C	T	C/T	27,24	51	99	874,0,1229	NA	C/C	48,0	48	99	0,120,1800	NA	C/C	64,0	64	99	0,120,1800	NA
Sphaerodactylus_macrolepis	big.gek_3	000613F|arrow	557333	T	A	T/A	17,10	27	99	360,0,684	NA	T/T	28,0	28	69	0,69,1035	NA	T/T	42,0	42	99	0,111,1665	NA
Sphaerodactylus_macrolepis	big.gek_3	000765F|arrow	94177	A	C	A/C	17,10	27	99	369,0,684	NA	A/A	28,0	28	81	0,81,1215	NA	A/A	50,0	50	99	0,120,1800	NA
Sphaerodactylus_macrolepis	big.gek_3	001011F|arrow	97219	A	C	A/C	32,26	58	99	595,0,1252	NA	A/A	24,0	24	72	0,72,1080	NA	A/A	81,0	81	99	0,120,1800	NA
Sphaerodactylus_macrolepis	big.gek_3	001059F|arrow	147052	C	T	C/T	16,10	26	99	414,0,639	NA	C/C	32,0	32	87	0,87,1305	NA	C/C	50,0	50	99	0,120,1800	NA
Sphaerodactylus_macrolepis	big.gek_3	001059F|arrow	147053	A	G	A/G	16,10	26	99	411,0,681	NA	A/A	32,0	32	87	0,87,1305	NA	A/A	49,0	49	99	0,120,1800	NA
Sphaerodactylus_macrolepis	big.gek_3	001059F|arrow	147057	G	A	G/A	17,10	27	99	369,0,684	NA	G/G	31,0	31	81	0,81,1215	NA	G/G	50,0	50	99	0,120,1800	NA
Sphaerodactylus_macrolepis	big.gek_3	002578F|arrow	12202	C	T	C/T	34,21	55	99	739,0,1364	NA	C/C	51,0	51	99	0,120,1800	NA	C/C	55,0	55	99	0,120,1800	NA
Sphaerodactylus_macrolepis	big.gek_3	003368F|arrow	7510	G	A	G/A	20,30	50	99	1193,0,749	NA	G/G	38,0	38	96	0,96,1440	NA	G/G	54,0	54	99	0,120,1800	NA
Turdus_merula	blackbird_3a	SuperScaffold100002	7203359	A	G	A/G	38,34	72	99	1273,0,1453	NA	A/A	78,1	79	99	0,120,1800	NA	A/A	61,0	61	99	0,120,1800	NA
Turdus_merula	blackbird_3a	SuperScaffold100002	36849055	G	A	G/A	40,38	78	99	1475,0,1565	NA	G/G	75,0	75	99	0,120,1800	NA	G/G	61,0	61	99	0,120,1800	NA
Turdus_merula	blackbird_3a	SuperScaffold100104	9720168	G	A	G/A	34,30	64	99	1059,0,1302	NA	G/G	68,0	68	99	0,120,1800	NA	G/G	54,0	54	99	0,120,1800	NA
Turdus_merula	blackbird_3a	SuperScaffold100107	7081913	A	C	A/C	38,33	71	99	1244,0,1530	NA	A/A	64,1	65	99	0,120,1800	NA	A/A	54,0	54	99	0,120,1800	NA
Turdus_merula	blackbird_3a	SuperScaffold100135	40861175	G	A	G/A	23,34	57	99	1338,0,1101	NA	G/G	67,0	67	99	0,120,1800	NA	G/G	60,0	60	99	0,120,1800	NA
Turdus_merula	blackbird_3a	SuperScaffold100156	1260025	T	G	T/G	41,36	77	99	1258,0,1677	NA	T/T	69,0	69	99	0,120,1800	NA	T/T	78,0	78	99	0,120,1800	NA
Turdus_merula	blackbird_3a	SuperScaffold100156	12116047	T	C	T/C	30,25	55	99	959,0,1178	NA	T/T	55,0	55	99	0,120,1800	NA	T/T	66,0	66	99	0,120,1800	NA
Turdus_merula	blackbird_3a	SuperScaffold100173	29683882	A	G	A/G	36,29	65	99	1109,0,1934	NA	A/A	81,1	82	99	0,120,1800	NA	A/A	56,0	56	99	0,120,1800	NA
Turdus_merula	blackbird_3a	SuperScaffold100192	6470571	A	G	A/G	28,22	50	99	758,0,1103	NA	A/A	57,0	57	99	0,120,1800	NA	A/A	47,0	47	99	0,117,1755	NA
Turdus_merula	blackbird_3a	SuperScaffold100217	760667	G	A	G/A	38,28	66	99	1061,0,1758	NA	G/G	68,0	68	99	0,120,1800	NA	G/G	94,0	94	99	0,120,1800	NA
Turdus_merula	blackbird_3a	SuperScaffold100237	536663	T	G	T/G	29,49	78	99	1934,0,1512	NA	T/T	69,0	69	99	0,120,1800	NA	T/T	61,0	61	99	0,120,1800	NA
Turdus_merula	blackbird_3a	SuperScaffold100238	3260439	C	T	C/T	22,33	55	99	1302,0,790	NA	C/C	52,0	52	99	0,120,1800	NA	C/C	63,0	63	99	0,120,1800	NA
Turdus_merula	blackbird_3a	SuperScaffold100285	3130309	G	A	G/A	30,27	57	99	1036,0,1096	NA	G/G	52,0	52	99	0,120,1800	NA	G/G	48,0	48	99	0,120,1800	NA
Turdus_merula	blackbird_3a	SuperScaffold100402	1874474	G	A	G/A	29,24	53	99	917,0,1182	NA	G/G	52,0	52	99	0,120,1800	NA	G/G	35,0	35	99	0,99,1485	NA
Turdus_merula	blackbird_3b	SuperScaffold401	1934637	C	T	C/T	63,49	112	99	1787,0,2403	NA	C/C	70,0	70	99	0,120,1800	NA	C/C	107,1	108	99	0,120,1800	NA
Turdus_merula	blackbird_3b	SuperScaffold100001	14167157	C	A	C/A	21,19	40	99	733,0,783	NA	C/C	62,0	62	99	0,120,1800	NA	C/C	42,0	42	99	0,120,1800	NA
Turdus_merula	blackbird_3b	SuperScaffold100001	38448902	T	C	T/C	29,22	51	99	837,0,1518	NA	T/T	76,0	76	99	0,120,1800	NA	T/T	66,1	67	99	0,120,1800	NA
Turdus_merula	blackbird_3b	SuperScaffold100001	79332585	C	T	C/T	34,35	69	99	1363,0,1240	NA	C/C	79,0	79	99	0,120,1800	NA	C/C	77,0	77	99	0,120,1800	NA
Turdus_merula	blackbird_3b	SuperScaffold100168	54437921	C	T	C/T	23,22	45	99	853,0,891	NA	C/C	63,0	63	99	0,120,1800	NA	C/C	52,0	52	99	0,120,1800	NA
Turdus_merula	blackbird_3b	SuperScaffold100200	3847183	G	A	G/A	38,24	62	99	935,0,1520	NA	G/G	71,0	71	99	0,120,1800	NA	G/G	95,0	95	99	0,120,1800	NA
Turdus_merula	blackbird_3b	SuperScaffold100200	15837175	T	G	T/G	37,18	55	99	644,0,1498	NA	T/T	78,0	78	99	0,120,1800	NA	T/T	82,0	82	99	0,120,1800	NA
Turdus_merula	blackbird_3b	SuperScaffold100237	35337626	C	T	C/T	32,26	58	99	955,0,1259	NA	C/C	66,0	66	99	0,120,1800	NA	C/C	48,1	49	97	0,97,3200	NA
Turdus_merula	blackbird_3b	SuperScaffold100279	26775249	G	T	G/T	29,28	57	99	1088,0,1133	NA	G/G	75,1	76	99	0,120,1800	NA	G/G	68,1	69	99	0,120,1800	NA
Turdus_merula	blackbird_3b	SuperScaffold100355	28033311	T	C	T/C	32,31	63	99	1165,0,1250	NA	T/T	64,0	64	99	0,120,1800	NA	T/T	34,0	34	90	0,90,1350	NA
Turdus_merula	blackbird_3c	SuperScaffold100001	50594265	G	A	G/A	26,23	49	99	888,0,977	NA	G/G	41,0	41	99	0,117,1755	NA	G/G	44,0	44	99	0,108,1620	NA
Turdus_merula	blackbird_3c	SuperScaffold100001	80914499	T	G	T/G	24,24	48	99	936,0,936	NA	T/T	69,0	69	99	0,120,1800	NA	T/T	55,0	55	99	0,120,1800	NA
Turdus_merula	blackbird_3c	SuperScaffold100002	7562902	T	C	T/C	36,19	55	99	689,0,2004	NA	T/T	49,0	49	99	0,120,1800	NA	T/T	66,0	66	99	0,120,1800	NA
Turdus_merula	blackbird_3c	SuperScaffold100002	11147441	T	G	T/G	26,33	59	99	1307,0,1500	NA	T/T	56,0	56	99	0,120,1800	NA	T/T	41,0	41	99	0,114,1710	NA
Turdus_merula	blackbird_3c	SuperScaffold100107	19314341	C	T	C/T	27,26	53	99	1010,0,1028	NA	C/C	61,0	61	99	0,120,1800	NA	C/C	38,0	38	99	0,108,1620	NA
Turdus_merula	blackbird_3c	SuperScaffold100168	64555592	G	A	G/A	39,23	62	99	808,0,1518	NA	G/G	71,0	71	99	0,120,1800	NA	G/G	94,1	95	99	0,120,1800	NA
Turdus_merula	blackbird_3c	SuperScaffold100237	23307311	G	T	G/T	30,30	60	99	1129,0,1124	NA	G/G	63,0	63	99	0,120,1800	NA	G/G	84,0	84	99	0,120,1800	NA
Turdus_merula	blackbird_3c	SuperScaffold100279	17216970	C	T	C/T	25,28	53	99	1100,0,965	NA	C/C	63,0	63	99	0,120,1800	NA	C/C	62,0	62	99	0,120,1800	NA
Turdus_merula	blackbird_3c	SuperScaffold100287	870134	C	T	C/T	44,33	77	99	1337,0,1721	NA	C/C	89,1	90	99	0,120,1800	NA	C/C	123,0	123	99	0,120,1800	NA
Turdus_merula	blackbird_3c	SuperScaffold100355	3976020	G	A	G/A	31,29	60	99	1124,0,1214	NA	G/G	58,0	58	99	0,120,1800	NA	G/G	68,0	68	99	0,120,1800	NA
Turdus_merula	blackbird_3c	SuperScaffold100355	25388842	G	A	G/A	40,30	70	99	1139,0,1583	NA	G/G	69,0	69	99	0,120,1800	NA	G/G	53,0	53	99	0,120,1800	NA
Turdus_merula	blackbird_3d	SuperScaffold100001	19234661	T	C	T/C	27,29	56	99	1086,0,1386	NA	T/T	76,0	76	99	0,120,1800	NA	T/T	68,0	68	99	0,120,1800	NA
Turdus_merula	blackbird_3d	SuperScaffold100104	7106050	A	G	A/G	20,30	50	99	1200,0,709	NA	A/A	77,0	77	99	0,120,1800	NA	A/A	44,0	44	99	0,120,1800	NA
Turdus_merula	blackbird_3d	SuperScaffold100135	15158537	C	T	C/T	40,43	83	99	1645,0,2245	NA	C/C	77,0	77	99	0,120,1800	NA	C/C	116,0	116	99	0,120,1800	NA
Turdus_merula	blackbird_3d	SuperScaffold100135	18392534	G	A	G/A	46,37	83	99	1411,0,1762	NA	G/G	89,0	89	99	0,120,1800	NA	G/G	95,0	95	99	0,120,1800	NA
Turdus_merula	blackbird_3d	SuperScaffold100172	6424431	G	A	G/A	45,46	91	99	1779,0,1698	NA	G/G	64,0	64	99	0,120,1800	NA	G/G	124,1	125	99	0,120,1800	NA
Turdus_merula	blackbird_3d	SuperScaffold100173	4290040	G	A	G/A	26,26	52	99	1014,0,973	NA	G/G	85,0	85	99	0,120,1800	NA	G/G	66,1	67	99	0,120,1800	NA
Turdus_merula	blackbird_3d	SuperScaffold100173	14485088	T	C	T/C	40,36	76	99	1391,0,2307	NA	T/T	94,0	94	99	0,120,1800	NA	T/T	83,0	83	99	0,120,1800	NA
Turdus_merula	blackbird_3d	SuperScaffold100303	4688078	C	T	C/T	40,26	66	99	1077,0,1592	NA	C/C	63,0	63	99	0,120,1800	NA	C/C	66,1	67	99	0,120,1800	NA
Saimiri_boliviensis_boliviensis	boliv2_3	NW_003943604.1	57467323	C	G	C/G	27,18	45	99	671,0,1121	NA	C/C	62,0	62	99	0,120,1800	NA	C/C	66,0	66	99	0,120,1800	NA
Saimiri_boliviensis_boliviensis	boliv2_3	NW_003943605.1	2665936	T	A	T/A	26,30	56	99	1181,0,1484	NA	T/T	65,0	65	99	0,120,1800	NA	T/T	53,0	53	99	0,120,1800	NA
Saimiri_boliviensis_boliviensis	boliv2_3	NW_003943606.1	38843539	A	G	A/G	23,12	35	99	435,0,930	NA	A/A	43,0	43	99	0,111,1665	NA	A/A	42,0	42	99	0,117,1755	NA
Saimiri_boliviensis_boliviensis	boliv2_3	NW_003943609.1	35363457	G	A	G/A	27,12	39	99	423,0,1590	NA	G/G	64,0	64	99	0,120,1800	NA	G/G	50,0	50	99	0,120,1800	NA
Saimiri_boliviensis_boliviensis	boliv2_3	NW_003943609.1	43152386	T	C	T/C	33,32	65	99	1243,0,1785	NA	T/T	82,1	83	99	0,120,1800	NA	T/T	63,0	63	99	0,120,1800	NA
Saimiri_boliviensis_boliviensis	boliv2_3	NW_003943614.1	5305170	C	T	C/T	40,35	75	99	1304,0,1526	NA	C/C	80,0	80	99	0,120,1800	NA	C/C	66,0	66	99	0,120,1800	NA
Saimiri_boliviensis_boliviensis	boliv2_3	NW_003943614.1	12634448	A	T	A/T	30,34	64	99	1327,0,1676	NA	A/A	73,0	73	99	0,120,1800	NA	A/A	61,0	61	99	0,120,1800	NA
Saimiri_boliviensis_boliviensis	boliv2_3	NW_003943615.1	22572196	C	A	C/A	37,23	60	99	849,0,2139	NA	C/C	42,0	42	99	0,117,1755	NA	C/C	46,0	46	99	0,120,1800	NA
Saimiri_boliviensis_boliviensis	boliv2_3	NW_003943617.1	20516862	T	C	T/C	40,25	65	99	929,0,2366	NA	T/T	76,0	76	99	0,120,1800	NA	T/T	79,0	79	99	0,120,1800	NA
Saimiri_boliviensis_boliviensis	boliv2_3	NW_003943620.1	407017	C	T	C/T	12,25	37	99	1007,0,663	NA	C/C	62,0	62	99	0,120,1800	NA	C/C	50,0	50	99	0,120,1800	NA
Saimiri_boliviensis_boliviensis	boliv2_3	NW_003943623.1	1661056	G	A	G/A	37,25	62	99	898,0,1377	NA	G/G	66,0	66	99	0,120,1800	NA	G/G	62,0	62	99	0,120,1800	NA
Saimiri_boliviensis_boliviensis	boliv2_3	NW_003943625.1	23831445	C	T	C/T	27,28	55	99	1051,0,1488	NA	C/C	68,0	68	99	0,120,1800	NA	C/C	56,0	56	99	0,120,1800	NA
Saimiri_boliviensis_boliviensis	boliv2_3	NW_003943626.1	18454174	C	T	C/T	29,34	63	99	1340,0,1650	NA	C/C	58,0	58	99	0,120,1800	NA	C/C	71,0	71	99	0,120,1800	NA
Saimiri_boliviensis_boliviensis	boliv2_3	NW_003943628.1	3035805	G	A	G/A	27,26	53	99	1006,0,1549	NA	G/G	83,0	83	99	0,120,1800	NA	G/G	78,0	78	99	0,120,1800	NA
Saimiri_boliviensis_boliviensis	boliv2_3	NW_003943632.1	3049394	A	C	A/C	36,26	62	99	982,0,1425	NA	A/A	57,0	57	99	0,120,1800	NA	A/A	82,0	82	99	0,120,1800	NA
Saimiri_boliviensis_boliviensis	boliv2_3	NW_003943633.1	4282586	G	T	G/T	27,23	50	99	844,0,1576	NA	G/G	45,0	45	99	0,117,1755	NA	G/G	55,0	55	99	0,120,1800	NA
Saimiri_boliviensis_boliviensis	boliv2_3	NW_003943634.1	20400778	C	T	C/T	22,26	48	99	1026,0,805	NA	C/C	64,0	64	99	0,120,1800	NA	C/C	57,0	57	99	0,120,1800	NA
Saimiri_boliviensis_boliviensis	boliv2_3	NW_003943638.1	7297961	C	T	C/T	33,36	69	99	1412,0,3604	NA	C/C	55,0	55	99	0,120,1800	NA	C/C	57,1	58	99	0,114,3910	NA
Saimiri_boliviensis_boliviensis	boliv2_3	NW_003943638.1	10056525	A	G	A/G	18,17	35	99	653,0,1025	NA	A/A	52,0	52	99	0,120,1800	NA	A/A	57,0	57	99	0,120,1800	NA
Saimiri_boliviensis_boliviensis	boliv2_3	NW_003943639.1	7476682	C	T	C/T	32,24	56	99	907,0,1831	NA	C/C	77,0	77	99	0,120,1800	NA	C/C	44,0	44	99	0,114,1710	NA
Saimiri_boliviensis_boliviensis	boliv2_3	NW_003943641.1	3618189	T	G	T/G	25,31	56	99	1225,0,1382	NA	T/T	65,1	66	99	0,120,1800	NA	T/T	61,1	62	99	0,120,1800	NA
Saimiri_boliviensis_boliviensis	boliv2_3	NW_003943642.1	5168742	C	T	C/T	37,35	72	99	1313,0,2037	NA	C/C	65,0	65	99	0,120,1800	NA	C/C	72,0	72	99	0,120,1800	NA
Saimiri_boliviensis_boliviensis	boliv2_3	NW_003943642.1	16327580	C	T	C/T	33,28	61	99	1064,0,1282	NA	C/C	57,0	57	99	0,120,1800	NA	C/C	56,1	57	99	0,120,1800	NA
Saimiri_boliviensis_boliviensis	boliv2_3	NW_003943649.1	3358713	T	A	T/A	51,32	83	99	1143,0,2743	NA	T/T	73,0	73	99	0,120,1800	NA	T/T	76,0	76	99	0,120,1800	NA
Saimiri_boliviensis_boliviensis	boliv2_3	NW_003943649.1	9686621	G	A	G/A	21,27	48	99	1071,0,801	NA	G/G	55,0	55	99	0,120,1800	NA	G/G	52,0	52	99	0,120,1800	NA
Saimiri_boliviensis_boliviensis	boliv2_3	NW_003943652.1	5678004	C	T	C/T	27,26	53	99	1010,0,1055	NA	C/C	30,0	30	90	0,90,2016	NA	C/C	59,0	59	99	0,120,1800	NA
Saimiri_boliviensis_boliviensis	boliv2_3	NW_003943655.1	4184689	C	A	C/A	29,24	53	99	920,0,1136	NA	C/C	57,0	57	99	0,120,1800	NA	C/C	60,0	60	99	0,120,1800	NA
Saimiri_boliviensis_boliviensis	boliv2_3	NW_003943658.1	14464354	T	C	T/C	26,32	58	99	1254,0,1249	NA	T/T	65,0	65	99	0,120,1800	NA	T/T	60,0	60	99	0,120,1800	NA
Saimiri_boliviensis_boliviensis	boliv2_3	NW_003943660.1	1968373	T	A	T/A	30,33	63	99	1255,0,1487	NA	T/T	66,0	66	99	0,120,1800	NA	T/T	64,0	64	99	0,120,1800	NA
Saimiri_boliviensis_boliviensis	boliv2_3	NW_003943661.1	3296466	T	A	T/A	25,34	59	99	1391,0,973	NA	T/T	56,1	57	99	0,114,3741	NA	T/T	65,0	65	99	0,120,1800	NA
Saimiri_boliviensis_boliviensis	boliv2_3	NW_003943668.1	4332369	G	T	G/T	37,28	65	99	1056,0,2100	NA	G/G	60,0	60	99	0,120,1800	NA	G/G	69,0	69	99	0,120,1800	NA
Saimiri_boliviensis_boliviensis	boliv2_3	NW_003943670.1	10367642	G	A	G/A	33,39	72	99	1538,0,1908	NA	G/G	62,0	62	99	0,120,1800	NA	G/G	69,0	69	99	0,120,1800	NA
Saimiri_boliviensis_boliviensis	boliv2_3	NW_003943675.1	4484583	C	A	C/A	32,29	61	99	1121,0,1661	NA	C/C	68,0	68	99	0,120,1800	NA	C/C	66,0	66	99	0,120,1800	NA
Saimiri_boliviensis_boliviensis	boliv2_3	NW_003943678.1	3861047	G	A	G/A	28,18	46	99	666,0,1578	NA	G/G	64,0	64	99	0,120,1800	NA	G/G	75,0	75	99	0,120,1800	NA
Saimiri_boliviensis_boliviensis	boliv2_3	NW_003943679.1	3624359	G	A	G/A	32,33	65	99	1289,0,1204	NA	G/G	57,0	57	99	0,120,1800	NA	G/G	58,0	58	99	0,120,1800	NA
Saimiri_boliviensis_boliviensis	boliv2_3	NW_003943701.1	40526	G	A	G/A	24,25	49	99	977,0,1351	NA	G/G	61,0	61	99	0,120,1800	NA	G/G	70,0	70	99	0,120,1800	NA
Saimiri_boliviensis_boliviensis	boliv2_3	NW_003943701.1	4382972	T	A	T/A	24,34	58	99	1355,0,1363	NA	T/T	59,0	59	99	0,120,1800	NA	T/T	61,0	61	99	0,120,1800	NA
Saimiri_boliviensis_boliviensis	boliv2_3	NW_003943704.1	3567880	T	C	T/C	25,30	55	99	1180,0,1417	NA	T/T	70,0	70	99	0,120,1800	NA	T/T	68,0	68	99	0,120,1800	NA
Saimiri_boliviensis_boliviensis	boliv2_3	NW_003943720.1	789252	C	G	C/G	28,30	58	99	1175,0,1621	NA	C/C	91,0	91	99	0,120,1800	NA	C/C	67,0	67	99	0,120,1800	NA
Saimiri_boliviensis_boliviensis	boliv2_3	NW_003943722.1	2995646	A	G	A/G	41,34	75	99	1261,0,2390	NA	A/A	59,0	59	99	0,120,1800	NA	A/A	87,0	87	99	0,120,1800	NA
Saimiri_boliviensis_boliviensis	boliv2_3	NW_003943737.1	3381601	C	T	C/T	28,38	66	99	1426,0,1612	NA	C/C	34,0	34	87	0,87,1305	NA	C/C	71,0	71	99	0,120,1800	NA
Saimiri_boliviensis_boliviensis	boliv2_3	NW_003943744.1	3384520	G	A	G/A	28,30	58	99	1135,0,1544	NA	G/G	76,1	77	99	0,120,1800	NA	G/G	77,1	78	99	0,120,1800	NA
Saimiri_boliviensis_boliviensis	boliv2_3	NW_003943767.1	3568905	C	T	C/T	24,25	49	99	971,0,1399	NA	C/C	74,0	74	99	0,120,1800	NA	C/C	84,0	84	99	0,120,1800	NA
Saimiri_boliviensis_boliviensis	bolivian_3b	NW_003943606.1	20315811	A	T	A/T	23,27	50	99	998,0,1299	NA	A/A	71,0	71	99	0,120,1800	NA	A/A	59,0	59	99	0,120,1800	NA
Saimiri_boliviensis_boliviensis	bolivian_3b	NW_003943615.1	23260867	G	A	G/A	35,29	64	99	1112,0,1970	NA	G/G	74,1	75	99	0,120,1800	NA	G/G	39,0	39	99	0,102,1530	NA
Saimiri_boliviensis_boliviensis	bolivian_3b	NW_003943618.1	20338537	C	A	C/A	37,23	60	99	854,0,1401	NA	C/C	65,0	65	99	0,120,1800	NA	C/C	38,0	38	93	0,93,1395	NA
Saimiri_boliviensis_boliviensis	bolivian_3b	NW_003943623.1	18564618	T	C	T/C	30,24	54	99	917,0,1543	NA	T/T	61,0	61	99	0,120,1800	NA	T/T	48,0	48	99	0,120,1800	NA
Saimiri_boliviensis_boliviensis	bolivian_3b	NW_003943628.1	1051767	C	A	C/A	32,32	64	99	1187,0,1629	NA	C/C	74,0	74	99	0,120,1800	NA	C/C	36,0	36	99	0,99,1485	NA
Saimiri_boliviensis_boliviensis	bolivian_3b	NW_003943630.1	10302818	G	A	G/A	33,25	58	99	950,0,1494	NA	G/G	42,0	42	99	0,120,1800	NA	G/G	32,0	32	87	0,87,1305	NA
Saimiri_boliviensis_boliviensis	bolivian_3b	NW_003943633.1	21424523	C	T	C/T	40,30	70	99	1139,0,2058	NA	C/C	85,1	86	99	0,120,1800	NA	C/C	36,0	36	99	0,99,1485	NA
Saimiri_boliviensis_boliviensis	bolivian_3b	NW_003943635.1	5136537	C	T	C/T	31,29	60	99	1116,0,1739	NA	C/C	85,1	86	99	0,120,1800	NA	C/C	41,0	41	99	0,105,1575	NA
Saimiri_boliviensis_boliviensis	bolivian_3b	NW_003943635.1	9572294	C	T	C/T	27,24	51	99	927,0,1505	NA	C/C	72,3	75	60	0,60,4960	NA	C/C	46,0	46	99	0,120,1800	NA
Saimiri_boliviensis_boliviensis	bolivian_3b	NW_003943636.1	2550419	T	G	T/G	26,23	49	99	806,0,977	NA	T/T	63,0	63	99	0,120,1800	NA	T/T	35,0	35	93	0,93,1395	NA
Saimiri_boliviensis_boliviensis	bolivian_3b	NW_003943640.1	1522343	G	A	G/A	27,29	56	99	1136,0,1501	NA	G/G	73,1	74	99	0,120,1800	NA	G/G	64,0	64	99	0,120,1800	NA
Saimiri_boliviensis_boliviensis	bolivian_3b	NW_003943642.1	14898202	A	G	A/G	18,10	28	99	363,0,782	NA	A/A	62,0	62	99	0,120,1800	NA	A/A	25,0	25	69	0,69,1035	NA
Saimiri_boliviensis_boliviensis	bolivian_3b	NW_003943689.1	2914385	A	T	A/T	26,37	63	99	1394,0,1478	NA	A/A	71,0	71	99	0,120,1800	NA	A/A	49,0	49	99	0,120,1800	NA
Saimiri_boliviensis_boliviensis	bolivian_3b	NW_003943701.1	1992955	T	G	T/G	19,18	37	99	695,0,1087	NA	T/T	69,0	69	99	0,120,1800	NA	T/T	60,0	60	99	0,120,1800	NA
Saimiri_boliviensis_boliviensis	bolivian_3b	NW_003943705.1	750390	G	A	G/A	43,20	63	99	670,0,2217	NA	G/G	63,0	63	99	0,120,1800	NA	G/G	40,0	40	99	0,114,1710	NA
Saimiri_boliviensis_boliviensis	bolivian_3b	NW_003943708.1	7421619	T	G	T/G	16,22	38	99	835,0,920	NA	T/T	49,0	49	99	0,120,1800	NA	T/T	37,0	37	93	0,93,1395	NA
Saimiri_boliviensis_boliviensis	bolivian_3b	NW_003943738.1	590378	C	T	C/T	36,18	54	99	647,0,2077	NA	C/C	68,1	69	99	0,120,1800	NA	C/C	39,0	39	99	0,105,1575	NA
Saimiri_boliviensis_boliviensis	bolivian_3b	NW_003943739.1	387596	T	C	T/C	33,26	59	99	988,0,1870	NA	T/T	69,0	69	99	0,120,1800	NA	T/T	47,0	47	99	0,114,1710	NA
Saimiri_boliviensis_boliviensis	bolivian_3b	NW_003943769.1	1363626	T	A	T/A	20,32	52	99	890,0,1140	NA	T/T	79,0	79	99	0,120,1800	NA	T/T	42,0	42	99	0,105,1575	NA
Saimiri_boliviensis_boliviensis	bolivian_3b	NW_003943772.1	1143749	G	A	G/A	32,27	59	99	993,0,1756	NA	G/G	60,1	61	99	0,120,1800	NA	G/G	42,0	42	99	0,120,1800	NA
Saimiri_boliviensis_boliviensis	bolivian_3b	NW_003943772.1	1867907	A	G	A/G	26,27	53	99	1054,0,1502	NA	A/A	56,0	56	99	0,120,1800	NA	A/A	41,0	41	99	0,105,1575	NA
Saimiri_boliviensis_boliviensis	bolivian_3b	NW_003943782.1	69613	C	T	C/T	22,14	36	99	481,0,1286	NA	C/C	52,0	52	99	0,120,1800	NA	C/C	52,0	52	99	0,120,1800	NA
Saimiri_boliviensis_boliviensis	bolivian_3b	NW_003943807.1	1513206	G	A	G/A	20,23	43	99	906,0,760	NA	G/G	69,0	69	99	0,120,1800	NA	G/G	40,0	40	81	0,81,1215	NA
Saimiri_boliviensis_boliviensis	bolivian_3c	NW_003943605.1	48249398	C	T	C/T	41,40	81	99	1349,0,1581	NA	C/C	58,0	58	99	0,120,1800	NA	C/C	65,0	65	99	0,120,1800	NA
Saimiri_boliviensis_boliviensis	bolivian_3c	NW_003943608.1	47247981	G	T	G/T	29,16	45	99	585,0,1675	NA	G/G	56,1	57	99	0,103,3843	NA	G/G	72,0	72	99	0,120,1800	NA
Saimiri_boliviensis_boliviensis	bolivian_3c	NW_003943611.1	12982558	C	T	C/T	32,28	60	99	992,0,1868	NA	C/C	66,0	66	99	0,120,1800	NA	C/C	63,0	63	99	0,120,1800	NA
Saimiri_boliviensis_boliviensis	bolivian_3c	NW_003943612.1	20249906	C	T	C/T	21,25	46	99	906,0,1107	NA	C/C	63,0	63	99	0,120,1800	NA	C/C	77,1	78	99	0,120,1800	NA
Saimiri_boliviensis_boliviensis	bolivian_3c	NW_003943612.1	24067288	C	T	C/T	25,23	48	99	876,0,1426	NA	C/C	63,1	64	99	0,120,1800	NA	C/C	56,0	56	99	0,120,1800	NA
Saimiri_boliviensis_boliviensis	bolivian_3c	NW_003943614.1	41338132	A	G	A/G	32,38	70	99	1337,0,1554	NA	A/A	70,0	70	99	0,120,1800	NA	A/A	83,1	84	99	0,120,1800	NA
Saimiri_boliviensis_boliviensis	bolivian_3c	NW_003943617.1	18181858	G	C	G/C	19,34	53	99	1249,0,985	NA	G/G	69,0	69	99	0,120,1800	NA	G/G	58,1	59	99	0,120,1800	NA
Saimiri_boliviensis_boliviensis	bolivian_3c	NW_003943618.1	11711934	C	T	C/T	37,35	72	99	1318,0,1891	NA	C/C	57,1	58	99	0,120,1800	NA	C/C	63,0	63	99	0,120,1800	NA
Saimiri_boliviensis_boliviensis	bolivian_3c	NW_003943622.1	15307783	G	T	G/T	34,15	49	99	525,0,1383	NA	G/G	53,1	54	99	0,120,3717	NA	G/G	69,0	69	99	0,120,1800	NA
Saimiri_boliviensis_boliviensis	bolivian_3c	NW_003943624.1	15055454	G	A	G/A	18,35	53	99	1412,0,871	NA	G/G	69,0	69	99	0,120,1800	NA	G/G	72,0	72	99	0,120,1800	NA
Saimiri_boliviensis_boliviensis	bolivian_3c	NW_003943625.1	21481945	G	A	G/A	23,36	59	99	1361,0,1051	NA	G/G	43,0	43	99	0,108,1620	NA	G/G	57,0	57	99	0,120,1800	NA
Saimiri_boliviensis_boliviensis	bolivian_3c	NW_003943636.1	4972952	A	T	A/T	43,37	80	99	1379,0,2262	NA	A/A	78,0	78	99	0,120,1800	NA	A/A	82,0	82	99	0,120,1800	NA
Saimiri_boliviensis_boliviensis	bolivian_3c	NW_003943643.1	6353787	G	C	G/C	34,22	56	99	771,0,1354	NA	G/G	62,0	62	99	0,120,1800	NA	G/G	64,0	64	99	0,120,1800	NA
Saimiri_boliviensis_boliviensis	bolivian_3c	NW_003943646.1	11417337	G	A	G/A	26,20	46	99	760,0,1246	NA	G/G	64,2	66	93	0,93,4302	NA	G/G	70,0	70	99	0,120,1800	NA
Saimiri_boliviensis_boliviensis	bolivian_3c	NW_003943647.1	9138970	G	C	G/C	26,29	55	99	1099,0,1318	NA	G/G	37,0	37	99	0,102,1530	NA	G/G	60,0	60	99	0,120,1800	NA
Saimiri_boliviensis_boliviensis	bolivian_3c	NW_003943654.1	13999556	G	T	G/T	39,32	71	99	1098,0,1420	NA	G/G	70,0	70	99	0,120,1800	NA	G/G	59,0	59	99	0,120,1800	NA
Saimiri_boliviensis_boliviensis	bolivian_3c	NW_003943661.1	6849141	C	T	C/T	28,27	55	99	961,0,1495	NA	C/C	68,0	68	99	0,120,1800	NA	C/C	67,0	67	99	0,120,1800	NA
Saimiri_boliviensis_boliviensis	bolivian_3c	NW_003943687.1	5187054	G	A	G/A	36,34	70	99	1194,0,1830	NA	G/G	70,0	70	99	0,120,1800	NA	G/G	58,0	58	99	0,120,1800	NA
Saimiri_boliviensis_boliviensis	bolivian_3c	NW_003943687.1	9655316	A	G	A/G	37,35	72	99	1277,0,1910	NA	A/A	48,0	48	99	0,120,1800	NA	A/A	55,0	55	99	0,120,1800	NA
Saimiri_boliviensis_boliviensis	bolivian_3c	NW_003943707.1	4422214	G	A	G/A	21,10	31	99	308,0,800	NA	G/G	31,0	31	84	0,84,1260	NA	G/G	31,0	31	78	0,78,1170	NA
Saimiri_boliviensis_boliviensis	bolivian_3c	NW_003943733.1	4002396	C	T	C/T	33,18	51	99	656,0,1933	NA	C/C	52,0	52	99	0,120,1800	NA	C/C	43,0	43	99	0,120,1800	NA
Saimiri_boliviensis_boliviensis	bolivian_3c	NW_003943929.1	1330	C	T	C/T	41,18	59	99	551,0,2123	NA	C/C	47,0	47	99	0,120,1800	NA	C/C	46,0	46	99	0,120,1800	NA
Cyprinus_carpio	carp_3	NC_031698.1	3490392	C	A	C/A	28,16	44	99	544,0,1047	NA	C/C	49,0	49	99	0,120,1800	NA	C/C	41,0	41	93	0,93,1395	NA
Cyprinus_carpio	carp_3	NC_031735.1	10936422	A	G	A/G	14,6	20	99	207,0,612	NA	A/A	26,0	26	69	0,69,1035	NA	A/A	33,1	34	63	0,63,1530	NA
Cyprinus_carpio	carp_3	NC_031736.1	23330381	C	T	C/T	18,13	31	99	323,0,654	NA	C/C	40,2	42	77	0,77,2137	NA	C/C	51,0	51	99	0,120,1800	NA
Felis_catus	FCAP084	NC_018723.3	72907961	A	G	A/G	49,41	90	99	1534,0,2701	NA	A/A	92,0	92	99	0,120,1800	NA	A/A	106,0	106	99	0,120,1800	NA
Felis_catus	FCAP084	NC_018724.3	82122707	C	T	C/T	42,49	91	99	1891,0,1616	NA	C/C	78,0	78	99	0,120,1800	NA	C/C	73,0	73	99	0,120,1800	NA
Felis_catus	FCAP084	NC_018725.3	5500077	G	A	G/A	29,26	55	99	1004,0,1114	NA	G/G	59,1	60	99	0,113,4104	NA	G/G	43,0	43	99	0,120,1800	NA
Felis_catus	FCAP084	NC_018726.3	72810384	C	T	C/T	40,46	86	99	1771,0,2308	NA	C/C	98,0	98	99	0,120,1800	NA	C/C	114,0	114	99	0,120,1800	NA
Felis_catus	FCAP084	NC_018727.3	5443619	C	T	C/T	37,41	78	99	1602,0,1472	NA	C/C	88,0	88	99	0,120,1800	NA	C/C	116,0	116	99	0,120,1800	NA
Felis_catus	FCAP084	NC_018727.3	58931887	C	T	C/T	38,46	84	99	1812,0,2123	NA	C/C	81,0	81	99	0,120,1800	NA	C/C	105,0	105	99	0,120,1800	NA
Felis_catus	FCAP084	NC_018728.3	86518129	T	C	T/C	66,31	97	99	1103,0,3792	NA	T/T	97,0	97	99	0,120,1800	NA	T/T	106,0	106	99	0,120,1800	NA
Felis_catus	FCAP084	NC_018728.3	96734099	G	T	G/T	54,46	100	99	1728,0,3158	NA	G/G	92,0	92	99	0,120,1800	NA	G/G	106,1	107	99	0,120,1800	NA
Felis_catus	FCAP084	NC_018728.3	143564458	T	C	T/C	68,34	102	99	1176,0,3199	NA	T/T	79,0	79	99	0,120,1800	NA	T/T	104,2	106	99	0,120,1800	NA
Felis_catus	FCAP084	NC_018731.3	102230051	G	A	G/A	46,40	86	99	1541,0,1771	NA	G/G	88,0	88	99	0,120,1800	NA	G/G	94,0	94	99	0,120,1800	NA
Felis_catus	FCAP084	NC_018736.3	58597880	C	T	C/T	43,34	77	99	1298,0,1703	NA	C/C	68,0	68	99	0,120,1800	NA	C/C	56,0	56	99	0,120,1800	NA
Felis_catus	FCAP084	NC_018736.3	59906608	A	T	A/T	40,38	78	99	1470,0,1565	NA	A/A	81,0	81	99	0,120,1800	NA	A/A	77,0	77	99	0,120,1800	NA
Felis_catus	FCAP084	NC_018737.3	6177044	C	T	C/T	48,47	95	99	1823,0,1861	NA	C/C	101,0	101	99	0,120,1800	NA	C/C	94,0	94	99	0,120,1800	NA
Felis_catus	FCAP084	NC_018740.3	30603433	G	A	G/A	34,37	71	99	1451,0,1944	NA	G/G	66,0	66	99	0,120,1800	NA	G/G	73,0	73	99	0,120,1800	NA
Gallus_gallus	chicken_3	NC_006090.5	20644566	G	A	G/A	44,46	90	99	1759,0,1709	NA	G/G	68,1	69	99	0,120,1800	NA	G/G	72,1	73	99	0,120,1800	NA
Gallus_gallus	chicken_3	NC_006090.5	25487814	T	G	T/G	37,41	78	99	1600,0,2136	NA	T/T	68,0	68	99	0,120,1800	NA	T/T	93,1	94	99	0,120,1800	NA
Gallus_gallus	chicken_3	NC_006093.5	19535498	C	T	C/T	37,28	65	99	1024,0,1429	NA	C/C	62,1	63	99	0,120,1800	NA	C/C	65,0	65	99	0,120,1800	NA
Gallus_gallus	chicken_3	NC_006094.5	958117	G	A	G/A	37,38	75	99	1484,0,2067	NA	G/G	64,1	65	99	0,120,1800	NA	G/G	69,0	69	99	0,120,1800	NA
Gallus_gallus	chicken_3	NC_006102.5	4004792	G	A	G/A	30,33	63	99	1295,0,1156	NA	G/G	62,0	62	99	0,120,1800	NA	G/G	80,0	80	99	0,120,1800	NA
Gallus_gallus	chicken_3	NC_006104.5	5831957	G	A	G/A	36,40	76	99	1531,0,2058	NA	G/G	60,0	60	99	0,120,1800	NA	G/G	71,1	72	99	0,120,1800	NA
Pan_troglodytes	chimp_3	NC_036879.1	210391	G	A	G/A	20,16	36	99	474,0,700	NA	G/G	26,0	26	72	0,72,1080	NA	G/G	38,1	39	99	0,103,1339	NA
Pan_troglodytes	chimp_3	NC_036879.1	31438821	G	A	G/A	22,19	41	99	606,0,666	NA	G/G	29,0	29	81	0,81,1215	NA	G/G	34,0	34	96	0,96,1440	NA
Pan_troglodytes	chimp_3	NC_036879.1	36289083	A	G	A/G	19,20	39	99	654,0,684	NA	A/A	35,0	35	96	0,96,1440	NA	A/A	38,0	38	99	0,105,1575	NA
Pan_troglodytes	chimp_3	NC_036879.1	132491779	A	G	A/G	28,14	42	99	416,0,964	NA	A/A	52,0	52	99	0,120,1800	NA	A/A	34,0	34	90	0,90,1350	NA
Pan_troglodytes	chimp_3	NC_036879.1	185794712	C	T	C/T	26,15	41	99	451,0,876	NA	C/C	27,0	27	75	0,75,1125	NA	C/C	36,1	37	79	0,79,1344	NA
Pan_troglodytes	chimp_3	NC_036879.1	207738877	G	A	G/A	24,20	44	99	647,0,867	NA	G/G	40,1	41	99	0,107,1486	NA	G/G	41,0	41	99	0,105,1575	NA
Pan_troglodytes	chimp_3	NC_036880.1	28766266	G	T	G/T	19,15	34	99	276,0,624	NA	G/G	28,0	28	78	0,78,1170	NA	G/G	34,1	35	70	0,70,1109	NA
Pan_troglodytes	chimp_3	NC_036881.1	37911779	C	G	C/G	20,20	40	99	688,0,776	NA	C/C	47,0	47	99	0,120,1800	NA	C/C	50,1	51	99	0,120,1800	NA
Pan_troglodytes	chimp_3	NC_036881.1	53942413	G	A	G/A	24,29	53	99	963,0,844	NA	G/G	46,0	46	99	0,120,1800	NA	G/G	50,0	50	99	0,120,1800	NA
Pan_troglodytes	chimp_3	NC_036882.1	11066193	G	C	G/C	25,24	49	99	776,0,830	NA	G/G	31,0	31	87	0,87,1305	NA	G/G	48,0	48	99	0,120,1800	NA
Pan_troglodytes	chimp_3	NC_036882.1	57149970	C	A	C/A	26,33	59	99	1094,0,894	NA	C/C	50,1	51	99	0,120,1800	NA	C/C	44,0	44	99	0,120,1800	NA
Pan_troglodytes	chimp_3	NC_036882.1	153449832	T	C	T/C	23,30	53	99	1072,0,734	NA	T/T	54,0	54	99	0,120,1800	NA	T/T	54,0	54	99	0,120,1800	NA
Pan_troglodytes	chimp_3	NC_036883.1	10576507	G	A	G/A	17,33	50	99	1163,0,568	NA	G/G	50,0	50	99	0,120,1800	NA	G/G	45,1	46	99	0,119,1758	NA
Pan_troglodytes	chimp_3	NC_036883.1	37702001	A	G	A/G	27,25	52	99	847,0,944	NA	A/A	44,0	44	99	0,114,1710	NA	A/A	30,0	30	78	0,78,1170	NA
Pan_troglodytes	chimp_3	NC_036883.1	104576789	A	C	A/C	25,18	43	99	517,0,825	NA	A/A	29,0	29	78	0,78,1170	NA	A/A	35,0	35	87	0,87,1305	NA
Pan_troglodytes	chimp_3	NC_036883.1	107659059	T	C	T/C	14,28	42	99	1051,0,441	NA	T/T	33,0	33	90	0,90,1350	NA	T/T	32,1	33	79	0,79,1174	NA
Pan_troglodytes	chimp_3	NC_036883.1	153881177	G	A	G/A	25,23	48	99	785,0,841	NA	G/G	52,0	52	99	0,120,1800	NA	G/G	49,0	49	99	0,120,1800	NA
Pan_troglodytes	chimp_3	NC_036883.1	156276450	C	G	C/G	33,32	65	99	1108,0,1165	NA	C/C	70,0	70	99	0,120,1800	NA	C/C	40,1	41	80	0,80,1523	NA
Pan_troglodytes	chimp_3	NC_036883.1	160415445	T	C	T/C	18,16	34	99	513,0,647	NA	T/T	46,0	46	99	0,120,1800	NA	T/T	38,0	38	96	0,96,1440	NA
Pan_troglodytes	chimp_3	NC_036883.1	172490130	G	A	G/A	21,13	34	99	388,0,752	NA	G/G	30,0	30	81	0,81,1215	NA	G/G	29,0	29	84	0,84,1260	NA
Pan_troglodytes	chimp_3	NC_036883.1	176069894	T	G	T/G	23,19	42	99	667,0,798	NA	T/T	35,1	36	76	0,76,1303	NA	T/T	44,0	44	99	0,117,1755	NA
Pan_troglodytes	chimp_3	NC_036884.1	69597046	C	T	C/T	38,19	57	99	559,0,1389	NA	C/C	56,2	58	99	0,120,1800	NA	C/C	46,0	46	99	0,120,1800	NA
Pan_troglodytes	chimp_3	NC_036884.1	117760153	C	T	C/T	23,27	50	99	860,0,736	NA	C/C	42,0	42	99	0,108,1620	NA	C/C	49,0	49	99	0,120,1800	NA
Pan_troglodytes	chimp_3	NC_036885.1	915476	G	A	G/A	28,24	52	99	812,0,1001	NA	G/G	32,0	32	87	0,87,1305	NA	G/G	38,1	39	87	0,87,1305	NA
Pan_troglodytes	chimp_3	NC_036887.1	39122498	T	A	T/A	18,30	48	99	1117,0,575	NA	T/T	37,1	38	76	0,76,1386	NA	T/T	39,0	39	99	0,111,1665	NA
Pan_troglodytes	chimp_3	NC_036887.1	57606856	C	G	C/G	20,22	42	99	779,0,668	NA	C/C	47,0	47	99	0,120,1800	NA	C/C	45,0	45	99	0,120,1800	NA
Pan_troglodytes	chimp_3	NC_036887.1	101204810	A	T	A/T	31,32	63	99	1131,0,1110	NA	A/A	53,1	54	99	0,120,1800	NA	A/A	64,0	64	99	0,120,1800	NA
Pan_troglodytes	chimp_3	NC_036887.1	107233210	G	C	G/C	27,27	54	99	939,0,901	NA	G/G	48,0	48	99	0,120,1800	NA	G/G	42,0	42	99	0,114,1710	NA
Pan_troglodytes	chimp_3	NC_036887.1	124790012	C	T	C/T	12,24	36	99	874,0,383	NA	C/C	32,0	32	81	0,81,1215	NA	C/C	32,0	32	84	0,84,1260	NA
Pan_troglodytes	chimp_3	NC_036888.1	16377877	G	A	G/A	24,25	49	99	779,0,836	NA	G/G	39,0	39	99	0,99,1485	NA	G/G	32,0	32	84	0,84,1260	NA
Pan_troglodytes	chimp_3	NC_036888.1	63764675	C	T	C/T	31,24	55	99	729,0,1121	NA	C/C	37,2	39	89	0,89,1284	NA	C/C	35,0	35	99	0,105,1327	NA
Pan_troglodytes	chimp_3	NC_036889.1	614069	C	T	C/T	33,36	69	99	1267,0,1149	NA	C/C	43,0	43	99	0,111,1665	NA	C/C	40,0	40	99	0,114,1710	NA
Pan_troglodytes	chimp_3	NC_036890.1	38756303	T	C	T/C	19,17	36	99	509,0,676	NA	T/T	44,0	44	99	0,120,1800	NA	T/T	37,1	38	99	0,100,1457	NA
Pan_troglodytes	chimp_3	NC_036890.1	40761548	T	A	T/A	35,20	55	99	645,0,1289	NA	T/T	41,0	41	99	0,105,1575	NA	T/T	33,0	33	93	0,93,1395	NA
Pan_troglodytes	chimp_3	NC_036891.1	45000099	C	T	C/T	24,31	55	99	1087,0,798	NA	C/C	48,0	48	99	0,120,1800	NA	C/C	41,0	41	99	0,117,1755	NA
Pan_troglodytes	chimp_3	NC_036891.1	74629649	C	T	C/T	20,14	34	99	437,0,738	NA	C/C	30,1	31	61	0,61,1052	NA	C/C	23,0	23	66	0,66,990	NA
Pan_troglodytes	chimp_3	NC_036891.1	105866182	G	A	G/A	27,20	47	99	654,0,881	NA	G/G	32,1	33	86	0,86,1135	NA	G/G	44,2	46	99	0,106,1589	NA
Pan_troglodytes	chimp_3	NC_036891.1	107891654	G	A	G/A	15,18	33	99	619,0,430	NA	G/G	36,0	36	99	0,99,1485	NA	G/G	36,0	36	99	0,102,1530	NA
Pan_troglodytes	chimp_3	NC_036891.1	127044882	C	T	C/T	22,27	49	99	948,0,732	NA	C/C	31,0	31	84	0,84,1260	NA	C/C	41,2	43	78	0,78,1561	NA
Pan_troglodytes	chimp_3	NC_036891.1	130929790	C	T	C/T	31,28	59	99	975,0,1131	NA	C/C	47,0	47	99	0,120,1800	NA	C/C	43,1	44	89	0,89,1663	NA
Pan_troglodytes	chimp_3	NC_036894.1	8592031	T	A	T/A	16,9	25	99	293,0,538	NA	T/T	27,0	27	81	0,81,1018	NA	T/T	22,0	22	66	0,66,832	NA
Pan_troglodytes	chimp_3	NC_036897.1	16214306	G	C	G/C	17,28	45	99	1003,0,572	NA	G/G	34,0	34	99	0,99,1485	NA	G/G	26,0	26	75	0,75,1125	NA
Pan_troglodytes	chimp_3	NC_036899.1	3398797	T	A	T/A	21,22	43	99	764,0,714	NA	T/T	51,0	51	99	0,120,1800	NA	T/T	51,0	51	99	0,120,1800	NA
Pan_troglodytes	chimp_3	NC_036899.1	40541637	G	A	G/A	20,25	45	99	857,0,677	NA	G/G	25,0	25	66	0,66,990	NA	G/G	40,0	40	99	0,114,1710	NA
Pan_troglodytes	chimp_3	NC_036900.1	8007170	A	C	A/C	24,14	38	99	472,0,764	NA	A/A	32,0	32	90	0,90,1350	NA	A/A	52,0	52	99	0,120,1800	NA
Pan_troglodytes	chimp_3	NC_036900.1	22149530	A	G	A/G	21,18	39	99	615,0,652	NA	A/A	30,0	30	81	0,81,1215	NA	A/A	27,0	27	69	0,69,1035	NA
Pan_troglodytes	chimp_3	NC_036901.1	1361596	T	C	T/C	27,23	50	99	669,0,816	NA	T/T	37,0	37	99	0,102,1530	NA	T/T	26,0	26	78	0,78,906	NA
Larimichthys_crocea	croaker_3	NC_040020.1	4888724	A	G	A/G	21,12	33	99	198,0,710	NA	A/A	41,2	43	80	0,80,2486	NA	A/A	35,2	37	62	0,62,1693	NA
Larimichthys_crocea	croaker_3	NC_040030.1	4406588	C	T	C/T	23,16	39	99	600,0,960	NA	C/C	71,0	71	99	0,114,1710	NA	C/C	66,2	68	99	0,117,1755	NA
Sarcophilus_harrisii	devil_3	NW_003816590.1	151289	G	A	G/A	29,18	47	99	669,0,1667	NA	G/G	50,0	50	99	0,120,1800	NA	G/G	54,1	55	99	0,109,3690	NA
Sarcophilus_harrisii	devil_3	NW_003816590.1	974325	A	T	A/T	31,25	56	99	949,0,1731	NA	A/A	56,0	56	99	0,120,1800	NA	A/A	62,1	63	99	0,118,4113	NA
Sarcophilus_harrisii	devil_3	NW_003816632.1	900760	C	A	C/A	27,27	54	99	1012,0,1575	NA	C/C	74,0	74	99	0,120,1800	NA	C/C	53,0	53	99	0,120,1800	NA
Sarcophilus_harrisii	devil_3	NW_003816733.1	2885115	T	A	T/A	21,22	43	99	737,0,967	NA	T/T	64,0	64	99	0,120,1800	NA	T/T	64,0	64	99	0,120,1800	NA
Sarcophilus_harrisii	devil_3	NW_003823384.1	1804987	G	T	G/T	21,29	50	99	1114,0,1114	NA	G/G	48,0	48	99	0,120,1800	NA	G/G	54,0	54	99	0,120,1800	NA
Sarcophilus_harrisii	devil_3	NW_003823425.1	230169	G	A	G/A	32,29	61	99	1080,0,1759	NA	G/G	91,0	91	99	0,120,1800	NA	G/G	59,1	60	99	0,120,1800	NA
Sarcophilus_harrisii	devil_3	NW_003823442.1	1630233	T	C	T/C	26,31	57	99	817,0,1445	NA	T/T	70,0	70	99	0,120,1800	NA	T/T	63,1	64	99	0,120,1800	NA
Sarcophilus_harrisii	devil_3	NW_003823574.1	1354415	G	A	G/A	12,21	33	99	846,0,663	NA	G/G	47,0	47	99	0,114,1710	NA	G/G	39,1	40	69	0,69,2655	NA
Sarcophilus_harrisii	devil_3	NW_003823583.1	1583264	A	T	A/T	18,12	30	99	450,0,877	NA	A/A	39,0	39	96	0,96,1440	NA	A/A	45,0	45	99	0,114,1710	NA
Sarcophilus_harrisii	devil_3	NW_003823644.1	158065	T	C	T/C	27,29	56	99	1134,0,1468	NA	T/T	66,0	66	99	0,120,1800	NA	T/T	55,0	55	99	0,120,1800	NA
Sarcophilus_harrisii	devil_3	NW_003831545.1	2090016	G	A	G/A	18,24	42	99	954,0,1030	NA	G/G	67,0	67	99	0,120,1800	NA	G/G	39,0	39	99	0,105,1575	NA
Sarcophilus_harrisii	devil_3	NW_003831727.1	1140069	C	T	C/T	33,21	54	99	781,0,1545	NA	C/C	51,0	51	99	0,120,1800	NA	C/C	56,2	58	91	0,91,3813	NA
Sarcophilus_harrisii	devil_3	NW_003831879.1	2063341	T	A	T/A	9,15	24	99	562,0,480	NA	T/T	55,0	55	99	0,120,1800	NA	T/T	38,1	39	83	0,83,2561	NA
Sarcophilus_harrisii	devil_3	NW_003831915.1	2676116	G	A	G/A	25,32	57	99	1222,0,1370	NA	G/G	49,0	49	99	0,120,1800	NA	G/G	49,0	49	99	0,120,1800	NA
Sarcophilus_harrisii	devil_3	NW_003832081.1	51898	C	G	C/G	22,30	52	99	1193,0,830	NA	C/C	70,0	70	99	0,120,1800	NA	C/C	69,0	69	99	0,120,1800	NA
Sarcophilus_harrisii	devil_3	NW_003832404.1	8773	G	A	G/A	36,20	56	99	731,0,2119	NA	G/G	47,0	47	99	0,120,1800	NA	G/G	52,1	53	95	0,95,3473	NA
Sarcophilus_harrisii	devil_3	NW_003838740.1	3070961	C	T	C/T	37,28	65	99	1064,0,1977	NA	C/C	53,0	53	99	0,120,1800	NA	C/C	58,1	59	99	0,115,3823	NA
Sarcophilus_harrisii	devil_3	NW_003838763.1	832892	G	T	G/T	24,32	56	99	1226,0,1357	NA	G/G	64,0	64	99	0,120,1800	NA	G/G	44,0	44	99	0,117,1755	NA
Sarcophilus_harrisii	devil_3	NW_003838809.1	533504	G	A	G/A	26,21	47	99	804,0,1445	NA	G/G	34,0	34	96	0,96,1440	NA	G/G	47,0	47	99	0,120,1800	NA
Sarcophilus_harrisii	devil_3	NW_003838899.1	1041855	C	T	C/T	29,27	56	99	1044,0,1153	NA	C/C	58,0	58	99	0,120,1800	NA	C/C	51,0	51	99	0,120,1800	NA
Sarcophilus_harrisii	devil_3	NW_003838948.1	2159200	T	C	T/C	21,14	35	99	523,0,1255	NA	T/T	42,0	42	99	0,99,1485	NA	T/T	38,0	38	99	0,102,1530	NA
Sarcophilus_harrisii	devil_3	NW_003839532.1	23490	A	C	A/C	32,29	61	99	1116,0,1835	NA	A/A	62,0	62	99	0,120,1800	NA	A/A	47,0	47	99	0,114,1710	NA
Sarcophilus_harrisii	devil_3	NW_003843718.1	2013174	G	T	G/T	25,42	67	99	1642,0,1316	NA	G/G	69,0	69	99	0,120,1800	NA	G/G	48,0	48	99	0,120,1800	NA
Sarcophilus_harrisii	devil_3	NW_003844062.1	93111	G	A	G/A	27,32	59	99	1253,0,1555	NA	G/G	46,0	46	99	0,120,1800	NA	G/G	48,0	48	99	0,120,1800	NA
Sarcophilus_harrisii	devil_3	NW_003846751.1	176524	A	T	A/T	19,20	39	99	783,0,1060	NA	A/A	40,1	41	82	0,82,2814	NA	A/A	53,1	54	94	0,94,3614	NA
Sarcophilus_harrisii	devil_3	NW_003846858.1	167739	T	C	T/C	19,19	38	99	741,0,975	NA	T/T	58,1	59	99	0,120,1800	NA	T/T	47,0	47	99	0,117,1755	NA
Sarcophilus_harrisii	devil_3	NW_003846890.1	841480	C	T	C/T	27,27	54	99	1052,0,1498	NA	C/C	54,0	54	99	0,120,1800	NA	C/C	61,0	61	99	0,120,1800	NA
Sarcophilus_harrisii	devil_3	NW_003849578.1	311352	G	T	G/T	29,23	52	99	877,0,1672	NA	G/G	65,0	65	99	0,120,1800	NA	G/G	69,0	69	99	0,120,1800	NA
Canis_lupus_familiaris	dog_3a	NC_006585.3	52853934	A	G	A/G	43,38	81	99	1464,0,2380	NA	A/A	79,0	79	99	0,120,1800	NA	A/A	63,0	63	99	0,120,1800	NA
Canis_lupus_familiaris	dog_3a	NC_006585.3	65561758	G	T	G/T	46,33	79	99	1235,0,1720	NA	G/G	91,0	91	99	0,120,1800	NA	G/G	69,0	69	99	0,120,1800	NA
Canis_lupus_familiaris	dog_3a	NC_006585.3	89940696	G	T	G/T	29,35	64	99	1377,0,1498	NA	G/G	70,0	70	99	0,120,1800	NA	G/G	56,0	56	99	0,120,1800	NA
Canis_lupus_familiaris	dog_3a	NC_006587.3	6231950	C	T	C/T	34,45	79	99	1781,0,1933	NA	C/C	92,0	92	99	0,120,1800	NA	C/C	91,0	91	99	0,120,1800	NA
Canis_lupus_familiaris	dog_3a	NC_006588.3	4916983	C	T	C/T	24,33	57	99	1313,0,908	NA	C/C	69,0	69	99	0,120,1800	NA	C/C	64,0	64	99	0,120,1800	NA
Canis_lupus_familiaris	dog_3a	NC_006588.3	77241164	C	T	C/T	40,40	80	99	1478,0,2244	NA	C/C	80,0	80	99	0,120,1800	NA	C/C	67,0	67	99	0,120,1800	NA
Canis_lupus_familiaris	dog_3a	NC_006590.3	30815513	T	C	T/C	38,24	62	99	887,0,2175	NA	T/T	79,0	79	99	0,120,1800	NA	T/T	63,0	63	99	0,120,1800	NA
Canis_lupus_familiaris	dog_3a	NC_006593.3	13773121	G	A	G/A	50,45	95	99	1658,0,2761	NA	G/G	78,0	78	99	0,120,1800	NA	G/G	85,0	85	99	0,120,1800	NA
Canis_lupus_familiaris	dog_3a	NC_006593.3	62688422	C	G	C/G	29,22	51	99	796,0,1710	NA	C/C	64,0	64	99	0,120,1800	NA	C/C	64,1	65	99	0,120,1800	NA
Canis_lupus_familiaris	dog_3a	NC_006594.3	666521	G	T	G/T	24,31	55	99	1186,0,1163	NA	G/G	60,0	60	99	0,120,1800	NA	G/G	51,0	51	99	0,120,1800	NA
Canis_lupus_familiaris	dog_3a	NC_006594.3	20232297	G	A	G/A	36,28	64	99	1027,0,1619	NA	G/G	84,0	84	99	0,120,1800	NA	G/G	62,0	62	99	0,120,1800	NA
Canis_lupus_familiaris	dog_3a	NC_006596.3	5912920	T	C	T/C	37,49	86	99	1861,0,1980	NA	T/T	97,0	97	99	0,120,1800	NA	T/T	78,0	78	99	0,120,1800	NA
Canis_lupus_familiaris	dog_3a	NC_006596.3	39105777	A	G	A/G	27,15	42	99	451,0,891	NA	A/A	34,1	35	66	0,66,1444	NA	A/A	44,2	47	60	0,60,1858	NA
Canis_lupus_familiaris	dog_3a	NC_006596.3	59861913	G	A	G/A	37,30	67	99	1081,0,1801	NA	G/G	92,0	92	99	0,120,1800	NA	G/G	61,0	61	99	0,120,1800	NA
Canis_lupus_familiaris	dog_3a	NC_006598.3	25614742	T	C	T/C	46,24	70	99	869,0,2528	NA	T/T	97,1	98	99	0,120,1800	NA	T/T	86,0	86	99	0,120,1800	NA
Canis_lupus_familiaris	dog_3a	NC_006598.3	46259556	C	T	C/T	36,36	72	99	1361,0,2069	NA	C/C	93,0	93	99	0,120,1800	NA	C/C	82,1	83	99	0,120,1800	NA
Canis_lupus_familiaris	dog_3a	NC_006601.3	829526	G	A	G/A	48,56	104	99	2084,0,2405	NA	G/G	111,0	111	99	0,120,1800	NA	G/G	85,1	86	99	0,120,1800	NA
Canis_lupus_familiaris	dog_3a	NC_006603.3	36132971	G	T	G/T	30,33	63	99	1295,0,2768	NA	G/G	88,2	90	99	0,120,1800	NA	G/G	59,0	59	99	0,120,1800	NA
Canis_lupus_familiaris	dog_3a	NC_006603.3	36132973	T	C	T/C	29,33	62	99	1408,0,2759	NA	T/T	88,0	88	99	0,120,1800	NA	T/T	61,0	61	99	0,120,1800	NA
Canis_lupus_familiaris	dog_3a	NC_006603.3	36132974	A	T	A/T	29,36	65	99	1408,0,2759	NA	A/A	86,0	86	99	0,120,1800	NA	A/A	61,0	61	99	0,120,1800	NA
Canis_lupus_familiaris	dog_3a	NC_006604.3	55076158	C	T	C/T	30,41	71	99	1631,0,1666	NA	C/C	80,0	80	99	0,120,1800	NA	C/C	88,0	88	99	0,120,1800	NA
Canis_lupus_familiaris	dog_3a	NC_006606.3	3456020	C	A	C/A	29,24	53	99	910,0,1606	NA	C/C	52,1	53	99	0,113,3525	NA	C/C	63,0	63	99	0,120,1800	NA
Canis_lupus_familiaris	dog_3a	NC_006606.3	18031604	T	C	T/C	33,40	73	99	1579,0,1349	NA	T/T	64,0	64	99	0,120,1800	NA	T/T	57,0	57	99	0,120,1800	NA
Canis_lupus_familiaris	dog_3a	NC_006606.3	28209795	G	C	G/C	30,29	59	99	1087,0,1635	NA	G/G	63,1	64	99	0,120,1800	NA	G/G	64,0	64	99	0,120,1800	NA
Canis_lupus_familiaris	dog_3a	NC_006606.3	32184061	C	T	C/T	35,29	64	99	1112,0,1360	NA	C/C	81,0	81	99	0,120,1800	NA	C/C	92,0	92	99	0,120,1800	NA
Canis_lupus_familiaris	dog_3a	NC_006609.3	34261665	C	T	C/T	41,28	69	99	1052,0,2331	NA	C/C	86,1	87	99	0,120,1800	NA	C/C	100,0	100	99	0,120,1800	NA
Canis_lupus_familiaris	dog_3a	NC_006612.3	19669506	T	G	T/G	29,38	67	99	1466,0,1612	NA	T/T	82,0	82	99	0,120,1800	NA	T/T	59,0	59	99	0,120,1800	NA
Canis_lupus_familiaris	dog_3a	NC_006612.3	33411720	C	T	C/T	26,30	56	99	1100,0,1262	NA	C/C	62,0	62	99	0,120,1800	NA	C/C	68,0	68	99	0,120,1800	NA
Canis_lupus_familiaris	dog_3a	NC_006616.3	22209191	A	G	A/G	30,17	47	99	583,0,1209	NA	A/A	56,0	56	99	0,120,1800	NA	A/A	58,0	58	99	0,120,1800	NA
Canis_lupus_familiaris	dog_3a	NC_006617.3	23726163	C	T	C/T	37,36	73	99	1400,0,1405	NA	C/C	76,0	76	99	0,120,1800	NA	C/C	68,0	68	99	0,120,1800	NA
Canis_lupus_familiaris	dog_3b	NC_006583.3	37013620	C	T	C/T	32,39	71	99	1536,0,1584	NA	C/C	64,0	64	99	0,120,1800	NA	C/C	73,0	73	99	0,120,1800	NA
Canis_lupus_familiaris	dog_3b	NC_006583.3	84016048	G	C	G/C	29,30	59	99	1172,0,1576	NA	G/G	46,0	46	99	0,111,1665	NA	G/G	69,1	70	99	0,120,1800	NA
Canis_lupus_familiaris	dog_3b	NC_006586.3	262821	C	T	C/T	41,29	70	99	1081,0,2249	NA	C/C	89,1	90	99	0,120,1800	NA	C/C	76,1	77	99	0,120,1800	NA
Canis_lupus_familiaris	dog_3b	NC_006586.3	81160814	A	G	A/G	35,44	79	99	1621,0,1333	NA	A/A	90,1	91	99	0,120,1800	NA	A/A	64,1	65	99	0,120,1800	NA
Canis_lupus_familiaris	dog_3b	NC_006589.3	44695927	G	A	G/A	43,42	85	99	1550,0,1948	NA	G/G	90,0	90	99	0,120,1800	NA	G/G	69,0	69	99	0,120,1800	NA
Canis_lupus_familiaris	dog_3b	NC_006591.3	36574942	T	C	T/C	35,37	72	99	1367,0,1305	NA	T/T	108,0	108	99	0,120,1800	NA	T/T	75,0	75	99	0,120,1800	NA
Canis_lupus_familiaris	dog_3b	NC_006591.3	39437572	T	A	T/A	41,39	80	99	1512,0,2168	NA	T/T	106,0	106	99	0,120,1800	NA	T/T	67,0	67	99	0,120,1800	NA
Canis_lupus_familiaris	dog_3b	NC_006592.3	34458062	G	A	G/A	27,37	64	99	1334,0,1002	NA	G/G	90,0	90	99	0,120,1800	NA	G/G	55,1	56	96	0,96,3708	NA
Canis_lupus_familiaris	dog_3b	NC_006593.3	12397992	T	C	T/C	44,31	75	99	1129,0,2444	NA	T/T	70,0	70	99	0,120,1800	NA	T/T	88,0	88	99	0,120,1800	NA
Canis_lupus_familiaris	dog_3b	NC_006596.3	47008202	A	T	A/T	40,44	84	99	1681,0,2186	NA	A/A	94,0	94	99	0,120,1800	NA	A/A	69,1	70	99	0,120,1800	NA
Canis_lupus_familiaris	dog_3b	NC_006597.3	30584781	G	A	G/A	35,30	65	99	1147,0,1893	NA	G/G	95,0	95	99	0,120,1800	NA	G/G	86,0	86	99	0,120,1800	NA
Canis_lupus_familiaris	dog_3b	NC_006597.3	38116862	A	G	A/G	42,32	74	99	1208,0,2363	NA	A/A	78,0	78	99	0,120,1800	NA	A/A	65,0	65	99	0,120,1800	NA
Canis_lupus_familiaris	dog_3b	NC_006597.3	61436904	C	T	C/T	43,37	80	99	1377,0,2172	NA	C/C	98,1	99	99	0,120,1800	NA	C/C	94,0	94	99	0,120,1800	NA
Canis_lupus_familiaris	dog_3b	NC_006598.3	17158036	C	T	C/T	49,37	86	99	1400,0,2654	NA	C/C	88,0	88	99	0,120,1800	NA	C/C	86,0	86	99	0,120,1800	NA
Canis_lupus_familiaris	dog_3b	NC_006603.3	21480984	C	A	C/A	30,30	60	99	1163,0,1643	NA	C/C	77,1	78	99	0,120,1800	NA	C/C	76,0	76	99	0,120,1800	NA
Canis_lupus_familiaris	dog_3b	NC_006605.3	5882790	T	G	T/G	36,34	70	99	1319,0,2084	NA	T/T	94,0	94	99	0,120,1800	NA	T/T	75,0	75	99	0,120,1800	NA
Canis_lupus_familiaris	dog_3b	NC_006608.3	12264209	C	G	C/G	28,37	65	99	1348,0,1064	NA	C/C	89,1	90	99	0,120,1800	NA	C/C	77,1	78	99	0,120,1800	NA
Canis_lupus_familiaris	dog_3b	NC_006608.3	28267200	T	C	T/C	44,33	77	99	1253,0,2571	NA	T/T	90,0	90	99	0,120,1800	NA	T/T	68,0	68	99	0,120,1800	NA
Canis_lupus_familiaris	dog_3b	NC_006608.3	36854857	G	A	G/A	43,42	85	99	1594,0,2498	NA	G/G	82,0	82	99	0,120,1800	NA	G/G	99,1	100	99	0,120,1800	NA
Canis_lupus_familiaris	dog_3b	NC_006612.3	21416205	C	T	C/T	41,49	90	99	1892,0,1801	NA	C/C	93,0	93	99	0,120,1800	NA	C/C	80,0	80	99	0,120,1800	NA
Canis_lupus_familiaris	dog_3b	NC_006613.3	6218184	C	A	C/A	44,52	96	99	2000,0,2355	NA	C/C	70,0	70	99	0,120,1800	NA	C/C	73,0	73	99	0,120,1800	NA
Canis_lupus_familiaris	dog_3b	NC_006613.3	15187975	G	C	G/C	36,37	73	99	1443,0,1797	NA	G/G	83,0	83	99	0,120,1800	NA	G/G	83,0	83	99	0,120,1800	NA
Canis_lupus_familiaris	dog_3b	NC_006613.3	19491314	A	G	A/G	37,34	71	99	1276,0,1370	NA	A/A	63,0	63	99	0,120,1800	NA	A/A	47,0	47	99	0,120,1800	NA
Canis_lupus_familiaris	dog_3b	NC_006613.3	31534956	G	C	G/C	27,26	53	99	1010,0,1055	NA	G/G	55,0	55	99	0,120,1800	NA	G/G	65,0	65	99	0,120,1800	NA
Canis_lupus_familiaris	dog_3b	NC_006614.3	4848159	A	G	A/G	41,38	79	99	1432,0,2339	NA	A/A	98,1	99	99	0,120,1800	NA	A/A	98,0	98	99	0,120,1800	NA
Canis_lupus_familiaris	dog_3b	NC_006616.3	27230566	C	A	C/A	29,25	54	99	961,0,1061	NA	C/C	69,0	69	99	0,120,1800	NA	C/C	80,0	80	99	0,120,1800	NA
Canis_lupus_familiaris	dog_3b	NC_006617.3	2078839	C	T	C/T	25,22	47	99	806,0,979	NA	C/C	47,0	47	99	0,120,1800	NA	C/C	41,0	41	99	0,117,1755	NA
Canis_lupus_familiaris	dog_3b	NC_006617.3	5884937	G	A	G/A	41,47	88	99	1729,0,1579	NA	G/G	77,0	77	99	0,120,1800	NA	G/G	90,0	90	99	0,120,1800	NA
Canis_lupus_familiaris	dog_3b	NC_006618.3	766461	C	G	C/G	26,22	48	99	805,0,1489	NA	C/C	49,0	49	99	0,120,1800	NA	C/C	63,0	63	99	0,120,1800	NA
Canis_lupus_familiaris	dog_3b	NC_006618.3	9621207	G	A	G/A	41,50	91	99	1931,0,1570	NA	G/G	82,0	82	99	0,120,1800	NA	G/G	68,0	68	99	0,120,1800	NA
Canis_lupus_familiaris	dog_3b	NC_006618.3	23661988	T	A	T/A	26,26	52	99	944,0,1227	NA	T/T	66,1	67	99	0,120,1800	NA	T/T	65,1	66	99	0,120,1800	NA
Canis_lupus_familiaris	dog_3c	NC_006583.3	7086590	C	T	C/T	32,49	81	99	1916,0,1663	NA	C/C	55,0	55	99	0,120,1800	NA	C/C	54,0	54	99	0,120,1800	NA
Canis_lupus_familiaris	dog_3c	NC_006583.3	80258650	C	T	C/T	37,35	72	99	1306,0,2014	NA	C/C	94,1	95	99	0,120,1800	NA	C/C	60,1	61	99	0,120,1800	NA
Canis_lupus_familiaris	dog_3c	NC_006585.3	7868011	C	T	C/T	23,25	48	99	976,0,1283	NA	C/C	53,1	54	99	0,115,3541	NA	C/C	41,0	41	96	0,96,1440	NA
Canis_lupus_familiaris	dog_3c	NC_006585.3	16080892	G	A	G/A	36,36	72	99	1355,0,1364	NA	G/G	90,1	91	99	0,120,1800	NA	G/G	59,1	60	99	0,107,4019	NA
Canis_lupus_familiaris	dog_3c	NC_006585.3	75055472	T	G	T/G	43,31	74	99	1171,0,2205	NA	T/T	61,1	62	99	0,120,1800	NA	T/T	64,1	65	99	0,120,1800	NA
Canis_lupus_familiaris	dog_3c	NC_006586.3	12148065	T	C	T/C	31,54	85	99	2111,0,1233	NA	T/T	95,0	95	99	0,120,1800	NA	T/T	91,0	91	99	0,120,1800	NA
Canis_lupus_familiaris	dog_3c	NC_006586.3	28040813	C	T	C/T	44,21	65	99	743,0,2548	NA	C/C	86,0	86	99	0,120,1800	NA	C/C	84,1	85	99	0,120,1800	NA
Canis_lupus_familiaris	dog_3c	NC_006586.3	87162422	G	A	G/A	44,39	83	99	1424,0,2248	NA	G/G	70,0	70	99	0,120,1800	NA	G/G	68,1	69	99	0,120,1800	NA
Canis_lupus_familiaris	dog_3c	NC_006588.3	9604087	T	C	T/C	40,30	70	99	1074,0,2326	NA	T/T	69,0	69	99	0,120,1800	NA	T/T	80,0	80	99	0,111,1665	NA
Canis_lupus_familiaris	dog_3c	NC_006589.3	45699104	C	T	C/T	38,36	74	99	1357,0,2047	NA	C/C	101,1	102	99	0,120,1800	NA	C/C	76,0	76	99	0,120,1800	NA
Canis_lupus_familiaris	dog_3c	NC_006592.3	31748422	G	T	G/T	44,35	79	99	1297,0,2340	NA	G/G	73,0	73	99	0,120,1800	NA	G/G	61,1	62	99	0,120,1800	NA
Canis_lupus_familiaris	dog_3c	NC_006592.3	69038007	G	A	G/A	46,31	77	99	1163,0,2189	NA	G/G	72,0	72	99	0,120,1800	NA	G/G	80,0	80	99	0,120,1800	NA
Canis_lupus_familiaris	dog_3c	NC_006594.3	41175563	C	T	C/T	39,32	71	99	1184,0,1901	NA	C/C	64,1	65	99	0,120,1800	NA	C/C	74,0	74	99	0,120,1800	NA
Canis_lupus_familiaris	dog_3c	NC_006597.3	23727738	A	G	A/G	35,34	69	99	1241,0,1441	NA	A/A	72,0	72	99	0,120,1800	NA	A/A	59,1	60	99	0,120,1800	NA
Canis_lupus_familiaris	dog_3c	NC_006597.3	60653063	A	C	A/C	37,54	91	99	2070,0,1391	NA	A/A	90,0	90	99	0,120,1800	NA	A/A	91,1	92	99	0,120,1800	NA
Canis_lupus_familiaris	dog_3c	NC_006598.3	9443408	G	A	G/A	37,24	61	99	896,0,2114	NA	G/G	61,0	61	99	0,120,1800	NA	G/G	69,0	69	99	0,120,1800	NA
Canis_lupus_familiaris	dog_3c	NC_006598.3	48667384	C	T	C/T	35,32	67	99	1198,0,1333	NA	C/C	66,1	67	99	0,120,1800	NA	C/C	59,0	59	99	0,120,1800	NA
Canis_lupus_familiaris	dog_3c	NC_006599.3	48458736	T	G	T/G	43,42	85	99	1632,0,2273	NA	T/T	78,0	78	99	0,120,1800	NA	T/T	79,0	79	99	0,120,1800	NA
Canis_lupus_familiaris	dog_3c	NC_006600.3	54202725	C	T	C/T	41,30	71	99	1132,0,2338	NA	C/C	74,1	75	99	0,120,1800	NA	C/C	80,1	81	99	0,120,1800	NA
Canis_lupus_familiaris	dog_3c	NC_006601.3	28047753	G	A	G/A	33,61	94	99	2381,0,1574	NA	G/G	101,0	101	99	0,120,1800	NA	G/G	77,0	77	99	0,120,1800	NA
Canis_lupus_familiaris	dog_3c	NC_006601.3	48057975	G	A	G/A	37,34	71	99	1305,0,2127	NA	G/G	79,1	80	99	0,120,1800	NA	G/G	82,1	83	99	0,120,1800	NA
Canis_lupus_familiaris	dog_3c	NC_006601.3	51426998	C	T	C/T	34,25	59	99	943,0,1332	NA	C/C	39,0	39	99	0,102,1530	NA	C/C	50,0	50	99	0,120,1800	NA
Canis_lupus_familiaris	dog_3c	NC_006603.3	1965225	C	T	C/T	28,14	42	99	498,0,1224	NA	C/C	52,0	52	99	0,120,1800	NA	C/C	54,0	54	99	0,120,1800	NA
Canis_lupus_familiaris	dog_3c	NC_006607.3	48977046	G	T	G/T	35,38	73	99	1408,0,2004	NA	G/G	88,0	88	99	0,120,1800	NA	G/G	63,0	63	99	0,120,1800	NA
Canis_lupus_familiaris	dog_3c	NC_006608.3	1920584	C	T	C/T	36,45	81	99	1700,0,1376	NA	C/C	55,0	55	99	0,120,1800	NA	C/C	63,0	63	99	0,120,1800	NA
Canis_lupus_familiaris	dog_3c	NC_006609.3	44963160	T	A	T/A	49,33	82	99	815,0,2403	NA	T/T	72,0	72	99	0,120,1800	NA	T/T	75,0	75	99	0,120,1800	NA
Canis_lupus_familiaris	dog_3c	NC_006610.3	32426491	A	G	A/G	43,37	80	99	1414,0,2327	NA	A/A	76,0	76	99	0,120,1800	NA	A/A	86,0	86	99	0,120,1800	NA
Canis_lupus_familiaris	dog_3c	NC_006610.3	41085139	T	C	T/C	26,26	52	99	1014,0,972	NA	T/T	55,0	55	99	0,120,1800	NA	T/T	52,0	52	99	0,120,1800	NA
Canis_lupus_familiaris	dog_3c	NC_006613.3	13895809	C	T	C/T	41,55	96	99	2138,0,1749	NA	C/C	76,0	76	99	0,120,1800	NA	C/C	68,0	68	99	0,120,1800	NA
Canis_lupus_familiaris	dog_3c	NC_006613.3	16286386	C	A	C/A	39,28	67	99	1018,0,2099	NA	C/C	75,0	75	99	0,120,1800	NA	C/C	74,0	74	99	0,120,1800	NA
Canis_lupus_familiaris	dog_3c	NC_006613.3	24648011	G	A	G/A	34,55	89	99	2125,0,1495	NA	G/G	70,0	70	99	0,120,1800	NA	G/G	68,2	70	95	0,95,4717	NA
Canis_lupus_familiaris	dog_3c	NC_006613.3	27152963	G	T	G/T	48,40	88	99	1486,0,2715	NA	G/G	99,1	100	99	0,120,1800	NA	G/G	77,0	77	99	0,120,1800	NA
Canis_lupus_familiaris	dog_3c	NC_006614.3	12563903	C	T	C/T	35,34	69	99	1241,0,1325	NA	C/C	74,1	75	99	0,120,1800	NA	C/C	69,0	69	99	0,120,1800	NA
Canis_lupus_familiaris	dog_3c	NC_006616.3	27003654	A	C	A/C	18,28	46	99	1110,0,622	NA	A/A	40,0	40	99	0,108,1620	NA	A/A	43,0	43	99	0,114,1710	NA
Canis_lupus_familiaris	dog_3c	NC_006620.3	14305604	G	A	G/A	37,45	82	99	1674,0,1418	NA	G/G	78,0	78	99	0,120,1800	NA	G/G	75,1	76	99	0,120,1800	NA
Canis_lupus_familiaris	dog_3c	NC_006620.3	19138000	C	A	C/A	43,40	83	99	1467,0,2118	NA	C/C	72,0	72	99	0,120,1800	NA	C/C	67,1	68	99	0,120,1800	NA
Canis_lupus_familiaris	dog_3c	NC_006620.3	20286648	G	A	G/A	34,33	67	99	1202,0,1818	NA	G/G	82,0	82	99	0,120,1800	NA	G/G	61,0	61	99	0,120,1800	NA
Canis_lupus_familiaris	dog_3d	NC_006586.3	7877422	G	A	G/A	38,30	68	99	1143,0,1496	NA	G/G	97,0	97	99	0,120,1800	NA	G/G	90,0	90	99	0,120,1800	NA
Canis_lupus_familiaris	dog_3d	NC_006586.3	36803601	C	T	C/T	29,42	71	99	1670,0,1238	NA	C/C	82,0	82	99	0,120,1800	NA	C/C	73,0	73	99	0,120,1800	NA
Canis_lupus_familiaris	dog_3d	NC_006587.3	51567771	C	T	C/T	19,16	35	99	615,0,868	NA	C/C	57,0	57	99	0,120,1800	NA	C/C	47,0	47	99	0,120,1800	NA
Canis_lupus_familiaris	dog_3d	NC_006587.3	62241004	T	C	T/C	25,29	54	99	1142,0,1426	NA	T/T	74,0	74	99	0,120,1800	NA	T/T	64,0	64	99	0,120,1800	NA
Canis_lupus_familiaris	dog_3d	NC_006587.3	66693049	C	G	C/G	55,33	88	99	1098,0,2658	NA	C/C	71,1	72	99	0,120,1800	NA	C/C	91,0	91	99	0,120,1800	NA
Canis_lupus_familiaris	dog_3d	NC_006587.3	79138723	A	G	A/G	30,34	64	99	1334,0,1160	NA	A/A	64,0	64	99	0,120,1800	NA	A/A	74,1	75	99	0,120,1800	NA
Canis_lupus_familiaris	dog_3d	NC_006588.3	33531206	G	A	G/A	40,45	85	99	1627,0,2155	NA	G/G	85,0	85	99	0,120,1800	NA	G/G	61,0	61	99	0,120,1800	NA
Canis_lupus_familiaris	dog_3d	NC_006590.3	10550674	C	A	C/A	22,32	54	99	1276,0,1128	NA	C/C	86,0	86	99	0,120,1800	NA	C/C	77,1	78	99	0,120,1800	NA
Canis_lupus_familiaris	dog_3d	NC_006592.3	13452165	G	A	G/A	31,37	68	99	1460,0,1328	NA	G/G	94,0	94	99	0,120,1800	NA	G/G	92,1	93	99	0,120,1800	NA
Canis_lupus_familiaris	dog_3d	NC_006594.3	8895739	G	A	G/A	35,32	67	99	1198,0,1900	NA	G/G	74,0	74	99	0,120,1800	NA	G/G	80,1	81	99	0,120,1800	NA
Canis_lupus_familiaris	dog_3d	NC_006594.3	64663933	C	T	C/T	32,39	71	99	1501,0,1662	NA	C/C	62,0	62	99	0,120,1800	NA	C/C	69,0	69	99	0,120,1800	NA
Canis_lupus_familiaris	dog_3d	NC_006595.3	7819856	A	T	A/T	32,33	65	99	1208,0,1831	NA	A/A	60,0	60	99	0,120,1800	NA	A/A	62,0	62	99	0,120,1800	NA
Canis_lupus_familiaris	dog_3d	NC_006596.3	3198959	C	T	C/T	32,30	62	99	1142,0,1848	NA	C/C	88,0	88	99	0,120,1800	NA	C/C	88,1	89	99	0,120,1800	NA
Canis_lupus_familiaris	dog_3d	NC_006597.3	12664630	C	G	C/G	21,32	53	99	1234,0,1189	NA	C/C	74,1	75	99	0,120,1800	NA	C/C	82,1	83	99	0,120,1800	NA
Canis_lupus_familiaris	dog_3d	NC_006597.3	58011302	G	T	G/T	28,34	62	99	1303,0,1529	NA	G/G	83,1	84	99	0,120,1800	NA	G/G	81,1	82	99	0,120,1800	NA
Canis_lupus_familiaris	dog_3d	NC_006599.3	32321629	C	T	C/T	16,19	35	99	732,0,574	NA	C/C	84,1	85	99	0,120,1800	NA	C/C	84,2	86	99	0,120,1800	NA
Canis_lupus_familiaris	dog_3d	NC_006600.3	44609014	G	A	G/A	18,37	55	99	1499,0,644	NA	G/G	78,0	78	99	0,120,1800	NA	G/G	65,0	65	99	0,120,1800	NA
Canis_lupus_familiaris	dog_3d	NC_006601.3	23383806	G	A	G/A	19,27	46	99	1070,0,788	NA	G/G	73,0	73	99	0,120,1800	NA	G/G	73,0	73	99	0,120,1800	NA
Canis_lupus_familiaris	dog_3d	NC_006603.3	5516102	G	A	G/A	25,24	49	99	892,0,978	NA	G/G	79,0	79	99	0,120,1800	NA	G/G	71,1	72	99	0,120,1800	NA
Canis_lupus_familiaris	dog_3d	NC_006603.3	47492879	G	A	G/A	30,14	44	99	446,0,1218	NA	G/G	49,0	49	99	0,120,1800	NA	G/G	50,1	51	99	0,114,3399	NA
Canis_lupus_familiaris	dog_3d	NC_006606.3	25532360	A	G	A/G	35,41	76	99	1500,0,1622	NA	A/A	98,0	98	99	0,120,1800	NA	A/A	87,0	87	99	0,120,1800	NA
Canis_lupus_familiaris	dog_3d	NC_006613.3	16011084	C	T	C/T	25,17	42	99	631,0,911	NA	C/C	71,0	71	99	0,120,1800	NA	C/C	84,0	84	99	0,120,1800	NA
Canis_lupus_familiaris	dog_3d	NC_006619.3	19482955	T	C	T/C	33,30	63	99	1118,0,1761	NA	T/T	93,0	93	99	0,120,1800	NA	T/T	72,0	72	99	0,120,1800	NA
Tursiops_truncatus	dolphin_3	NW_017842395.1	5559852	G	C	G/C	32,33	65	99	1249,0,1838	NA	G/G	53,0	53	99	0,120,1800	NA	G/G	60,0	60	99	0,120,1800	NA
Tursiops_truncatus	dolphin_3	NW_017842414.1	5374994	A	T	A/T	39,32	71	99	1201,0,2180	NA	A/A	88,1	89	99	0,120,1800	NA	A/A	69,0	69	99	0,120,1800	NA
Tursiops_truncatus	dolphin_3	NW_017842414.1	15107266	G	A	G/A	54,43	97	99	1638,0,2821	NA	G/G	95,1	96	99	0,120,1800	NA	G/G	89,3	92	99	0,120,1800	NA
Tursiops_truncatus	dolphin_3	NW_017842414.1	58565610	C	T	C/T	48,46	94	99	1741,0,1855	NA	C/C	88,0	88	99	0,120,1800	NA	C/C	107,0	107	99	0,120,1800	NA
Tursiops_truncatus	dolphin_3	NW_017842452.1	9216202	A	G	A/G	54,47	101	99	1771,0,2873	NA	A/A	78,2	80	95	0,95,5425	NA	A/A	86,0	86	99	0,120,1800	NA
Tursiops_truncatus	dolphin_3	NW_017842512.1	2892466	G	A	G/A	39,36	75	99	1353,0,2062	NA	G/G	75,0	75	99	0,120,1800	NA	G/G	68,0	68	99	0,120,1800	NA
Tursiops_truncatus	dolphin_3	NW_017842585.1	7670120	C	G	C/G	30,44	74	99	1636,0,1278	NA	C/C	70,0	70	99	0,120,1800	NA	C/C	80,0	80	99	0,120,1800	NA
Tursiops_truncatus	dolphin_3	NW_017842585.1	26602659	A	G	A/G	42,54	96	99	2050,0,2205	NA	A/A	93,0	93	99	0,120,1800	NA	A/A	91,0	91	99	0,120,1800	NA
Tursiops_truncatus	dolphin_3	NW_017842757.1	11427744	G	A	G/A	50,33	83	99	1234,0,2056	NA	G/G	76,0	76	99	0,120,1800	NA	G/G	87,0	87	99	0,120,1800	NA
Tursiops_truncatus	dolphin_3	NW_017842989.1	19373461	G	A	G/A	45,44	89	99	1614,0,2548	NA	G/G	49,0	49	99	0,120,1800	NA	G/G	103,0	103	99	0,120,1800	NA
Tursiops_truncatus	dolphin_3	NW_017843160.1	883924	G	A	G/A	53,50	103	99	1854,0,3004	NA	G/G	81,0	81	99	0,120,1800	NA	G/G	80,0	80	99	0,120,1800	NA
Tursiops_truncatus	dolphin_3	NW_017843160.1	43388387	G	C	G/C	27,26	53	99	1010,0,2427	NA	G/G	41,0	41	96	0,96,1440	NA	G/G	50,1	51	99	0,118,3470	NA
Tursiops_truncatus	dolphin_3	NW_017843160.1	57526981	G	A	G/A	31,31	62	99	1168,0,1720	NA	G/G	62,0	62	99	0,120,1800	NA	G/G	52,0	52	99	0,120,1800	NA
Tursiops_truncatus	dolphin_3	NW_017843196.1	3834215	C	A	C/A	45,32	77	99	1162,0,2526	NA	C/C	81,1	82	99	0,120,1800	NA	C/C	91,0	91	99	0,120,1800	NA
Tursiops_truncatus	dolphin_3	NW_017843440.1	13607338	G	C	G/C	39,38	77	99	1472,0,2144	NA	G/G	82,0	82	99	0,120,1800	NA	G/G	94,2	96	99	0,120,1800	NA
Tursiops_truncatus	dolphin_3	NW_017843453.1	4833896	A	C	A/C	50,52	102	99	2033,0,2641	NA	A/A	91,1	92	99	0,120,1800	NA	A/A	107,0	107	99	0,120,1800	NA
Tursiops_truncatus	dolphin_3	NW_017843657.1	8471889	A	G	A/G	40,24	64	99	882,0,2347	NA	A/A	55,0	55	99	0,120,1800	NA	A/A	43,0	43	99	0,102,1530	NA
Tursiops_truncatus	dolphin_3	NW_017843823.1	170604	T	C	T/C	37,48	85	99	1893,0,1954	NA	T/T	85,0	85	99	0,120,1800	NA	T/T	88,0	88	99	0,120,1800	NA
Tursiops_truncatus	dolphin_3	NW_017843879.1	237096	G	A	G/A	33,39	72	99	1580,0,1265	NA	G/G	95,0	95	99	0,120,1800	NA	G/G	81,0	81	99	0,120,1800	NA
Tursiops_truncatus	dolphin_3	NW_017844000.1	7337453	G	A	G/A	43,38	81	99	1462,0,2440	NA	G/G	88,0	88	99	0,120,1800	NA	G/G	95,0	95	99	0,120,1800	NA
Tursiops_truncatus	dolphin_3	NW_017844144.1	9093145	G	A	G/A	31,38	69	99	1415,0,1756	NA	G/G	78,0	78	99	0,120,1800	NA	G/G	66,0	66	99	0,120,1800	NA
Tursiops_truncatus	dolphin_3	NW_017844144.1	18086803	C	T	C/T	42,42	84	99	1592,0,2374	NA	C/C	79,0	79	99	0,120,1800	NA	C/C	80,0	80	99	0,120,1800	NA
Tursiops_truncatus	dolphin_3	NW_017844293.1	7621485	G	C	G/C	35,28	63	99	1050,0,1290	NA	G/G	70,0	70	99	0,120,1800	NA	G/G	76,0	76	99	0,120,1800	NA
Tursiops_truncatus	dolphin_3	NW_017844355.1	20639302	A	G	A/G	45,42	87	99	1616,0,2545	NA	A/A	98,0	98	99	0,120,1800	NA	A/A	95,2	97	99	0,120,1800	NA
Tursiops_truncatus	dolphin_3	NW_017844411.1	8388774	T	C	T/C	34,37	71	99	1451,0,1957	NA	T/T	83,0	83	99	0,120,1800	NA	T/T	91,0	91	99	0,120,1800	NA
Tursiops_truncatus	dolphin_3	NW_017844429.1	33843996	T	C	T/C	43,56	99	99	2131,0,2360	NA	T/T	86,0	86	99	0,120,1800	NA	T/T	75,0	75	99	0,120,1800	NA
Tursiops_truncatus	dolphin_3	NW_017844458.1	37633768	A	C	A/C	50,49	99	99	1839,0,2572	NA	A/A	91,0	91	99	0,120,1800	NA	A/A	86,0	86	99	0,120,1800	NA
Tursiops_truncatus	dolphin_3	NW_017844458.1	49581893	C	T	C/T	52,36	88	99	1350,0,2035	NA	C/C	73,0	73	99	0,120,1800	NA	C/C	79,0	79	99	0,120,1800	NA
Tursiops_truncatus	dolphin_3	NW_017844625.1	7204128	G	C	G/C	47,29	76	99	1031,0,1833	NA	G/G	80,0	80	99	0,120,1800	NA	G/G	67,1	68	99	0,120,1800	NA
Tursiops_truncatus	dolphin_3	NW_017844625.1	49451071	G	A	G/A	44,50	94	99	1961,0,1697	NA	G/G	86,0	86	99	0,120,1800	NA	G/G	92,0	92	99	0,120,1800	NA
Tursiops_truncatus	dolphin_3	NW_017844625.1	50684058	T	G	T/G	30,40	70	99	928,0,1242	NA	T/T	70,2	72	71	0,71,4798	NA	T/T	53,1	54	90	0,90,3594	NA
Tursiops_truncatus	dolphin_3	NW_017844625.1	78819083	C	T	C/T	25,33	58	99	1308,0,1313	NA	C/C	66,1	67	99	0,120,1800	NA	C/C	59,0	59	99	0,120,1800	NA
Mandrillus_leucophaeus	drill_3a	NW_012098097.1	14312237	C	T	C/T	52,40	92	99	1517,0,3026	NA	C/C	91,0	91	99	0,120,1800	NA	C/C	77,0	77	99	0,120,1800	NA
Mandrillus_leucophaeus	drill_3a	NW_012101098.1	3903432	A	G	A/G	44,32	76	99	1209,0,1751	NA	A/A	90,0	90	99	0,120,1800	NA	A/A	95,0	95	99	0,120,1800	NA
Mandrillus_leucophaeus	drill_3a	NW_012101489.1	15200	A	G	A/G	29,24	53	99	917,0,1167	NA	A/A	58,0	58	99	0,120,1800	NA	A/A	65,0	65	99	0,120,1800	NA
Mandrillus_leucophaeus	drill_3a	NW_012101632.1	628652	T	G	T/G	25,23	48	99	891,0,1035	NA	T/T	47,1	48	83	0,83,3184	NA	T/T	34,1	35	61	0,61,2341	NA
Mandrillus_leucophaeus	drill_3a	NW_012101793.1	55240	T	G	T/G	31,23	54	99	824,0,1232	NA	T/T	42,0	42	99	0,120,1800	NA	T/T	36,0	36	99	0,105,1575	NA
Mandrillus_leucophaeus	drill_3a	NW_012101809.1	6860980	C	T	C/T	47,49	96	99	1777,0,2113	NA	C/C	79,0	79	99	0,120,1800	NA	C/C	90,0	90	99	0,120,1800	NA
Mandrillus_leucophaeus	drill_3a	NW_012101843.1	3366432	T	C	T/C	35,42	77	99	1613,0,1323	NA	T/T	65,0	65	99	0,120,1800	NA	T/T	69,0	69	99	0,120,1800	NA
Mandrillus_leucophaeus	drill_3a	NW_012102399.1	496385	A	T	A/T	50,37	87	99	1350,0,2733	NA	A/A	98,0	98	99	0,120,1800	NA	A/A	93,0	93	99	0,120,1800	NA
Mandrillus_leucophaeus	drill_3a	NW_012102699.1	2473658	C	T	C/T	42,48	90	99	1867,0,1570	NA	C/C	74,1	75	99	0,120,1800	NA	C/C	124,0	124	99	0,120,1800	NA
Mandrillus_leucophaeus	drill_3a	NW_012102798.1	3920863	G	A	G/A	39,39	78	99	1475,0,1522	NA	G/G	41,0	41	99	0,114,1710	NA	G/G	65,0	65	99	0,120,1800	NA
Mandrillus_leucophaeus	drill_3a	NW_012102865.1	1215150	A	G	A/G	32,44	76	99	1751,0,1765	NA	A/A	73,0	73	99	0,120,1800	NA	A/A	69,0	69	99	0,120,1800	NA
Mandrillus_leucophaeus	drill_3a	NW_012103054.1	1581391	G	A	G/A	38,41	79	99	1592,0,2025	NA	G/G	111,1	112	99	0,120,1800	NA	G/G	87,1	88	99	0,120,1800	NA
Mandrillus_leucophaeus	drill_3a	NW_012103177.1	1480630	C	G	C/G	37,42	79	99	1612,0,1875	NA	C/C	69,0	69	99	0,120,1800	NA	C/C	95,1	96	99	0,120,1800	NA
Mandrillus_leucophaeus	drill_3a	NW_012103388.1	3249426	T	C	T/C	19,33	52	99	1288,0,698	NA	T/T	87,0	87	99	0,120,1800	NA	T/T	63,0	63	99	0,120,1800	NA
Mandrillus_leucophaeus	drill_3a	NW_012103809.1	7102257	G	A	G/A	47,42	89	99	1622,0,2212	NA	G/G	127,0	127	99	0,120,1800	NA	G/G	110,0	110	99	0,120,1800	NA
Mandrillus_leucophaeus	drill_3a	NW_012104254.1	3733100	G	A	G/A	28,48	76	99	1888,0,1569	NA	G/G	63,0	63	99	0,120,1800	NA	G/G	38,0	38	99	0,99,1485	NA
Mandrillus_leucophaeus	drill_3a	NW_012104587.1	374348	G	C	G/C	35,40	75	99	1573,0,1914	NA	G/G	115,0	115	99	0,120,1800	NA	G/G	110,0	110	99	0,120,1800	NA
Mandrillus_leucophaeus	drill_3a	NW_012104610.1	753497	G	A	G/A	38,39	77	99	1402,0,2185	NA	G/G	90,0	90	99	0,120,1800	NA	G/G	72,0	72	99	0,120,1800	NA
Mandrillus_leucophaeus	drill_3a	NW_012104687.1	830173	C	T	C/T	52,39	91	99	1433,0,2060	NA	C/C	91,0	91	99	0,120,1800	NA	C/C	84,0	84	99	0,120,1800	NA
Mandrillus_leucophaeus	drill_3a	NW_012104798.1	2907864	G	A	G/A	38,43	81	99	1690,0,2146	NA	G/G	90,0	90	99	0,120,1800	NA	G/G	113,0	113	99	0,120,1800	NA
Mandrillus_leucophaeus	drill_3a	NW_012104854.1	1610194	G	A	G/A	26,32	58	99	1265,0,1401	NA	G/G	90,0	90	99	0,120,1800	NA	G/G	74,0	74	99	0,120,1800	NA
Mandrillus_leucophaeus	drill_3a	NW_012105031.1	2536688	A	T	A/T	39,33	72	99	780,0,2020	NA	A/A	59,0	59	99	0,120,1800	NA	A/A	76,0	76	99	0,120,1800	NA
Mandrillus_leucophaeus	drill_3a	NW_012105919.1	5012569	G	A	G/A	40,43	83	99	1603,0,1582	NA	G/G	96,0	96	99	0,120,1800	NA	G/G	96,0	96	99	0,120,1800	NA
Mandrillus_leucophaeus	drill_3a	NW_012106030.1	1977082	T	C	T/C	48,36	84	99	1367,0,2750	NA	T/T	86,0	86	99	0,120,1800	NA	T/T	80,0	80	99	0,120,1800	NA
Mandrillus_leucophaeus	drill_3a	NW_012106175.1	977178	G	A	G/A	54,40	94	99	1516,0,3032	NA	G/G	86,0	86	99	0,120,1800	NA	G/G	93,0	93	99	0,120,1800	NA
Mandrillus_leucophaeus	drill_3a	NW_012107141.1	3332928	A	C	A/C	45,44	89	99	1712,0,1717	NA	A/A	72,0	72	99	0,120,1800	NA	A/A	80,0	80	99	0,120,1800	NA
Mandrillus_leucophaeus	drill_3a	NW_012107598.1	165650	C	T	C/T	33,40	73	99	1575,0,1220	NA	C/C	78,0	78	99	0,120,1800	NA	C/C	68,0	68	99	0,120,1800	NA
Mandrillus_leucophaeus	drill_3a	NW_012108474.1	1979290	G	T	G/T	53,43	96	99	1605,0,2557	NA	G/G	101,0	101	99	0,120,1800	NA	G/G	84,1	85	99	0,120,1800	NA
Mandrillus_leucophaeus	drill_3a	NW_012108808.1	2424212	T	C	T/C	44,47	91	99	1798,0,1706	NA	T/T	98,0	98	99	0,120,1800	NA	T/T	88,2	90	99	0,120,1800	NA
Mandrillus_leucophaeus	drill_3a	NW_012109075.1	792642	G	A	G/A	36,38	74	99	1484,0,1983	NA	G/G	43,0	43	99	0,120,1800	NA	G/G	67,0	67	99	0,120,1800	NA
Mandrillus_leucophaeus	drill_3a	NW_012109831.1	50069	G	A	G/A	34,48	82	99	1901,0,1944	NA	G/G	82,0	82	99	0,120,1800	NA	G/G	94,0	94	99	0,120,1800	NA
Mandrillus_leucophaeus	drill_3a	NW_012110397.1	325073	A	G	A/G	23,13	36	99	456,0,925	NA	A/A	36,0	36	87	0,87,1305	NA	A/A	52,0	52	99	0,120,1800	NA
Mandrillus_leucophaeus	drill_3a	NW_012110641.1	90790	G	A	G/A	31,32	63	99	1250,0,1723	NA	G/G	77,0	77	99	0,120,1800	NA	G/G	100,0	100	99	0,120,1800	NA
Mandrillus_leucophaeus	drill_3b	NW_012099765.1	539262	T	C	T/C	40,34	74	99	1307,0,1568	NA	T/T	61,0	61	99	0,120,1800	NA	T/T	84,0	84	99	0,120,1800	NA
Mandrillus_leucophaeus	drill_3b	NW_012101266.1	5868669	T	G	T/G	48,46	94	99	1706,0,2718	NA	T/T	76,0	76	99	0,120,1800	NA	T/T	83,0	83	99	0,120,1800	NA
Mandrillus_leucophaeus	drill_3b	NW_012101388.1	2941013	A	G	A/G	40,49	89	99	1889,0,2103	NA	A/A	78,0	78	99	0,120,1800	NA	A/A	69,0	69	99	0,120,1800	NA
Mandrillus_leucophaeus	drill_3b	NW_012101504.1	333353	C	T	C/T	41,45	86	99	1645,0,2342	NA	C/C	97,0	97	99	0,120,1800	NA	C/C	115,0	115	99	0,120,1800	NA
Mandrillus_leucophaeus	drill_3b	NW_012101594.1	344363	A	T	A/T	31,16	47	99	588,0,1482	NA	A/A	61,0	61	99	0,120,1800	NA	A/A	52,0	52	99	0,120,1800	NA
Mandrillus_leucophaeus	drill_3b	NW_012101732.1	1702039	T	C	T/C	33,33	66	99	1279,0,1894	NA	T/T	51,0	51	99	0,120,1800	NA	T/T	72,0	72	99	0,120,1800	NA
Mandrillus_leucophaeus	drill_3b	NW_012102166.1	905790	T	C	T/C	33,26	59	99	992,0,1933	NA	T/T	81,0	81	99	0,120,1800	NA	T/T	82,0	82	99	0,120,1800	NA
Mandrillus_leucophaeus	drill_3b	NW_012102232.1	893046	T	C	T/C	44,51	95	99	1967,0,2124	NA	T/T	62,0	62	99	0,120,1800	NA	T/T	79,1	80	99	0,120,1800	NA
Mandrillus_leucophaeus	drill_3b	NW_012102576.1	2563554	C	T	C/T	32,37	69	99	1376,0,1425	NA	C/C	96,0	96	99	0,120,1800	NA	C/C	73,0	73	99	0,120,1800	NA
Mandrillus_leucophaeus	drill_3b	NW_012102843.1	1386287	A	G	A/G	46,51	97	99	2003,0,2636	NA	A/A	82,0	82	99	0,120,1800	NA	A/A	59,0	59	99	0,120,1800	NA
Mandrillus_leucophaeus	drill_3b	NW_012103243.1	3614564	T	C	T/C	56,40	96	99	1511,0,2563	NA	T/T	85,0	85	99	0,120,1800	NA	T/T	70,0	70	99	0,120,1800	NA
Mandrillus_leucophaeus	drill_3b	NW_012104743.1	1907901	A	G	A/G	46,27	73	99	995,0,1841	NA	A/A	92,0	92	99	0,120,1800	NA	A/A	64,0	64	99	0,120,1800	NA
Mandrillus_leucophaeus	drill_3b	NW_012104932.1	2073991	C	T	C/T	42,40	82	99	1513,0,1637	NA	C/C	76,0	76	99	0,120,1800	NA	C/C	66,1	67	99	0,120,1800	NA
Mandrillus_leucophaeus	drill_3b	NW_012104987.1	1404584	G	A	G/A	49,32	81	99	1156,0,2172	NA	G/G	88,0	88	99	0,120,1800	NA	G/G	77,3	80	99	0,105,5139	NA
Mandrillus_leucophaeus	drill_3b	NW_012105253.1	1797891	G	T	G/T	49,44	93	99	1700,0,1923	NA	G/G	75,1	76	99	0,120,1800	NA	G/G	77,1	78	99	0,120,1800	NA
Mandrillus_leucophaeus	drill_3b	NW_012105675.1	1639874	T	C	T/C	51,30	81	99	1058,0,2807	NA	T/T	113,0	113	99	0,120,1800	NA	T/T	88,0	88	99	0,120,1800	NA
Mandrillus_leucophaeus	drill_3b	NW_012106475.1	5761600	G	A	G/A	49,43	92	99	1577,0,1880	NA	G/G	80,0	80	99	0,120,1800	NA	G/G	75,0	75	99	0,120,1800	NA
Mandrillus_leucophaeus	drill_3b	NW_012106609.1	1778752	G	C	G/C	32,31	65	99	1205,0,1643	NA	G/G	73,0	73	99	0,120,1800	NA	G/G	62,0	62	99	0,120,1800	NA
Mandrillus_leucophaeus	drill_3b	NW_012106653.1	571486	T	C	T/C	55,35	90	99	1258,0,3094	NA	T/T	80,0	80	99	0,120,1800	NA	T/T	91,0	91	99	0,120,1800	NA
Mandrillus_leucophaeus	drill_3b	NW_012108008.1	510193	C	T	C/T	28,40	68	99	1595,0,1591	NA	C/C	66,0	66	99	0,120,1800	NA	C/C	52,0	52	99	0,120,1800	NA
Mandrillus_leucophaeus	drill_3b	NW_012108831.1	1269974	T	C	T/C	54,55	109	99	2257,0,2164	NA	T/T	110,0	110	99	0,120,1800	NA	T/T	80,0	80	99	0,120,1800	NA
Mandrillus_leucophaeus	drill_3b	NW_012109541.1	912730	C	T	C/T	43,39	82	99	1423,0,1671	NA	C/C	88,0	88	99	0,120,1800	NA	C/C	73,1	74	99	0,120,1800	NA
Mandrillus_leucophaeus	drill_3b	NW_012109552.1	1084547	A	T	A/T	44,47	91	99	1801,0,2436	NA	A/A	67,0	67	99	0,120,1800	NA	A/A	72,0	72	99	0,120,1800	NA
Aptenodytes_forsteri	em.peng_3	NW_008794161.1	341337	C	T	C/T	31,26	57	99	917,0,1751	NA	C/C	72,0	72	99	0,120,1800	NA	C/C	94,0	94	99	0,120,1800	NA
Aptenodytes_forsteri	em.peng_3	NW_008794167.1	442291	C	T	C/T	36,18	54	99	640,0,1454	NA	C/C	72,1	73	99	0,120,1800	NA	C/C	53,0	53	99	0,120,1800	NA
Aptenodytes_forsteri	em.peng_3	NW_008794211.1	373439	G	C	G/C	31,31	62	99	1161,0,1199	NA	G/G	91,0	91	99	0,120,1800	NA	G/G	73,1	74	99	0,120,1800	NA
Aptenodytes_forsteri	em.peng_3	NW_008794414.1	5024635	A	C	A/C	37,31	68	99	1187,0,1827	NA	A/A	111,0	111	99	0,120,1800	NA	A/A	92,0	92	99	0,120,1800	NA
Aptenodytes_forsteri	em.peng_3	NW_008794417.1	173313	G	A	G/A	36,28	64	99	1027,0,1342	NA	G/G	100,0	100	99	0,120,1800	NA	G/G	71,0	71	99	0,120,1800	NA
Aptenodytes_forsteri	em.peng_3	NW_008794448.1	2455416	C	T	C/T	34,34	68	99	1282,0,1285	NA	C/C	113,0	113	99	0,120,1800	NA	C/C	65,1	66	99	0,120,1800	NA
Aptenodytes_forsteri	em.peng_3	NW_008794458.1	2582575	C	T	C/T	46,43	89	99	1667,0,1959	NA	C/C	87,1	88	99	0,120,1800	NA	C/C	64,0	64	99	0,120,1800	NA
Aptenodytes_forsteri	em.peng_3	NW_008794542.1	186268	T	A	T/A	36,36	72	99	1403,0,2048	NA	T/T	92,0	92	99	0,120,1800	NA	T/T	83,0	83	99	0,120,1800	NA
Aptenodytes_forsteri	em.peng_3	NW_008794709.1	652659	C	T	C/T	51,33	84	99	1232,0,2922	NA	C/C	105,0	105	99	0,120,1800	NA	C/C	69,0	69	99	0,120,1800	NA
Aptenodytes_forsteri	em.peng_3	NW_008794753.1	3364092	C	T	C/T	36,39	75	99	1522,0,1478	NA	C/C	102,0	102	99	0,120,1800	NA	C/C	64,0	64	99	0,120,1800	NA
Aptenodytes_forsteri	em.peng_3	NW_008794785.1	446019	C	G	C/G	38,35	73	99	1355,0,1410	NA	C/C	79,0	79	99	0,120,1800	NA	C/C	85,0	85	99	0,120,1800	NA
Aptenodytes_forsteri	em.peng_3	NW_008794854.1	2663182	T	C	T/C	26,28	54	99	1097,0,1253	NA	T/T	90,1	91	99	0,120,1800	NA	T/T	64,1	65	99	0,120,1800	NA
Aptenodytes_forsteri	em.peng_3	NW_008795020.1	423849	T	G	T/G	45,38	83	99	1457,0,1817	NA	T/T	91,0	91	99	0,120,1800	NA	T/T	78,1	79	99	0,120,1800	NA
Aptenodytes_forsteri	em.peng_3	NW_008795131.1	1787250	C	T	C/T	34,31	65	99	1197,0,1333	NA	C/C	56,0	56	99	0,120,1800	NA	C/C	79,0	79	99	0,120,1800	NA
Aptenodytes_forsteri	em.peng_3	NW_008795319.1	1855211	A	C	A/C	37,34	71	99	1316,0,2023	NA	A/A	85,1	86	99	0,120,1800	NA	A/A	95,0	95	99	0,120,1800	NA
Aptenodytes_forsteri	em.peng_3	NW_008795487.1	3244003	A	G	A/G	32,43	75	99	1613,0,1542	NA	A/A	82,0	82	99	0,120,1800	NA	A/A	73,0	73	99	0,120,1800	NA
Aptenodytes_forsteri	em.peng_3	NW_008795487.1	4543606	G	A	G/A	39,42	81	99	1646,0,1506	NA	G/G	92,0	92	99	0,120,1800	NA	G/G	85,0	85	99	0,120,1800	NA
Aptenodytes_forsteri	em.peng_3	NW_008795672.1	1470914	G	A	G/A	17,39	56	99	1546,0,754	NA	G/G	97,0	97	99	0,120,1800	NA	G/G	63,0	63	99	0,120,1800	NA
Aptenodytes_forsteri	em.peng_3	NW_008795695.1	10586340	C	T	C/T	37,31	68	99	1150,0,1459	NA	C/C	94,0	94	99	0,120,1800	NA	C/C	89,0	89	99	0,120,1800	NA
Aptenodytes_forsteri	em.peng_3	NW_008795695.1	14140820	C	T	C/T	33,48	81	99	1874,0,1873	NA	C/C	112,0	112	99	0,120,1800	NA	C/C	90,0	90	99	0,120,1800	NA
Aptenodytes_forsteri	em.peng_3	NW_008795715.1	1246807	A	G	A/G	33,31	64	99	1202,0,1287	NA	A/A	88,1	89	99	0,105,1575	NA	A/A	56,0	56	84	0,84,1260	NA
Aptenodytes_forsteri	em.peng_3	NW_008795715.1	2111920	G	A	G/A	26,13	39	99	465,0,1095	NA	G/G	57,0	57	99	0,120,1800	NA	G/G	65,0	65	99	0,120,1800	NA
Aptenodytes_forsteri	em.peng_3	NW_008795863.1	3562033	A	T	A/T	47,51	98	99	1984,0,2525	NA	A/A	94,0	94	99	0,120,1800	NA	A/A	83,0	83	99	0,120,1800	NA
Aptenodytes_forsteri	em.peng_3	NW_008796041.1	4418331	A	C	A/C	44,41	85	99	1538,0,1713	NA	A/A	87,0	87	99	0,120,1800	NA	A/A	95,0	95	99	0,120,1800	NA
Aptenodytes_forsteri	em.peng_3	NW_008796046.1	3337517	C	T	C/T	30,31	61	99	1130,0,1166	NA	C/C	95,0	95	99	0,120,1800	NA	C/C	101,0	101	99	0,120,1800	NA
Aptenodytes_forsteri	em.peng_3	NW_008796110.1	10377984	C	T	C/T	26,29	55	99	1137,0,1004	NA	C/C	67,0	67	99	0,120,1800	NA	C/C	98,0	98	99	0,120,1800	NA
Aptenodytes_forsteri	em.peng_3	NW_008796111.1	683116	C	T	C/T	33,36	69	99	1454,0,1274	NA	C/C	94,0	94	99	0,120,1800	NA	C/C	78,0	78	99	0,120,1800	NA
Aptenodytes_forsteri	em.peng_3	NW_008796111.1	1858191	T	A	T/A	39,42	81	99	1589,0,2155	NA	T/T	110,0	110	99	0,120,1800	NA	T/T	98,0	98	99	0,120,1800	NA
Aptenodytes_forsteri	em.peng_3	NW_008796218.1	13949910	A	G	A/G	40,33	73	99	1183,0,2089	NA	A/A	94,0	94	99	0,120,1800	NA	A/A	73,0	73	99	0,120,1800	NA
Phoenicopterus_roseus	flaming_3	NA	21023430	T	A	T/A	37,41	78	99	1560,0,1393	NA	T/T	72,0	72	99	0,120,1800	NA	T/T	52,0	52	99	0,120,1800	NA
Phoenicopterus_roseus	flaming_3	NA	2017333	G	A	G/A	19,28	47	99	1078,0,714	NA	G/G	40,0	40	99	0,117,1755	NA	G/G	59,0	59	99	0,120,1800	NA
Phoenicopterus_roseus	flaming_3	NA	944485	T	G	T/G	36,29	65	99	790,0,2018	NA	T/T	63,0	63	99	0,120,1800	NA	T/T	67,0	67	99	0,120,1800	NA
Phoenicopterus_roseus	flaming_3	NA	5931841	A	G	A/G	24,35	59	99	1357,0,862	NA	A/A	62,0	62	99	0,120,1800	NA	A/A	72,0	72	99	0,120,1800	NA
Phoenicopterus_roseus	flaming_3	NA	10204060	A	C	A/C	41,38	79	99	1472,0,2374	NA	A/A	81,0	81	99	0,120,1800	NA	A/A	62,0	62	99	0,120,1800	NA
Phoenicopterus_roseus	flaming_3	NA	17035227	C	T	C/T	42,32	74	99	1217,0,2468	NA	C/C	61,0	61	99	0,120,1800	NA	C/C	61,0	61	99	0,120,1800	NA
Phoenicopterus_roseus	flaming_3	NA	3863371	C	T	C/T	40,30	70	99	1011,0,1589	NA	C/C	60,0	60	99	0,120,1800	NA	C/C	70,0	70	99	0,120,1800	NA
Phoenicopterus_roseus	flaming_3	NA	4801002	T	C	T/C	36,31	67	99	1153,0,1369	NA	T/T	65,0	65	99	0,120,1800	NA	T/T	64,0	64	99	0,120,1800	NA
Phoenicopterus_roseus	flaming_3	NA	10802222	A	G	A/G	22,34	56	99	1235,0,1069	NA	A/A	88,0	88	99	0,120,1800	NA	A/A	66,0	66	99	0,120,1800	NA
Phoenicopterus_roseus	flaming_3	NA	1187748	G	T	G/T	37,29	66	99	1106,0,1415	NA	G/G	60,1	61	99	0,120,1800	NA	G/G	64,0	64	99	0,120,1800	NA
Phoenicopterus_roseus	flaming_3	NA	10850855	C	T	C/T	25,27	52	99	1009,0,969	NA	C/C	52,1	53	99	0,120,1800	NA	C/C	68,0	68	99	0,120,1800	NA
Phoenicopterus_roseus	flaming_3	NA	13043315	A	G	A/G	39,29	68	99	1091,0,2150	NA	A/A	66,0	66	99	0,120,1800	NA	A/A	68,0	68	99	0,120,1800	NA
Phoenicopterus_roseus	flaming_3	NA	25936006	G	C	G/C	26,28	54	99	1097,0,1322	NA	G/G	80,0	80	99	0,120,1800	NA	G/G	55,0	55	99	0,120,1800	NA
Phoenicopterus_roseus	flaming_3	NA	2852212	G	T	G/T	25,34	59	99	1352,0,1429	NA	G/G	70,0	70	99	0,120,1800	NA	G/G	51,0	51	99	0,120,1800	NA
Phoenicopterus_roseus	flaming_3	NA	13322445	T	A	T/A	39,36	75	99	1360,0,1571	NA	T/T	84,0	84	99	0,120,1800	NA	T/T	83,0	83	99	0,120,1800	NA
Phoenicopterus_roseus	flaming_3	NA	3794654	C	T	C/T	29,43	72	99	1714,0,1582	NA	C/C	55,0	55	99	0,120,1800	NA	C/C	72,1	73	99	0,120,1800	NA
Phoenicopterus_roseus	flaming_3	NA	11662925	C	G	C/G	33,42	75	99	1622,0,1888	NA	C/C	90,0	90	99	0,120,1800	NA	C/C	74,0	74	99	0,120,1800	NA
Phoenicopterus_roseus	flaming_3	NA	5019889	A	G	A/G	32,35	67	99	1252,0,1773	NA	A/A	73,0	73	99	0,120,1800	NA	A/A	52,0	52	99	0,120,1800	NA
Phoenicopterus_roseus	flaming_3	NA	15199806	G	C	G/C	31,29	60	99	1120,0,1197	NA	G/G	73,0	73	99	0,120,1800	NA	G/G	59,0	59	99	0,120,1800	NA
Phoenicopterus_roseus	flaming_3	NA	6931215	C	T	C/T	37,37	74	99	1437,0,1442	NA	C/C	62,0	62	99	0,120,1800	NA	C/C	60,0	60	99	0,120,1800	NA
Phoenicopterus_roseus	flaming_3	NA	570130	T	A	T/A	27,18	45	99	357,0,1045	NA	T/T	63,0	63	99	0,120,1800	NA	T/T	64,0	64	99	0,120,1800	NA
Phoenicopterus_roseus	flaming_3	NA	1012017	T	C	T/C	39,35	74	99	1352,0,2238	NA	T/T	67,1	68	99	0,120,1800	NA	T/T	60,0	60	99	0,120,1800	NA
Phoenicopterus_roseus	flaming_3	NA	9117758	C	A	C/A	31,33	64	99	1292,0,1644	NA	C/C	79,0	79	99	0,120,1800	NA	C/C	75,1	76	99	0,120,1800	NA
Phoenicopterus_roseus	flaming_3	NA	1673378	A	G	A/G	27,29	56	99	1136,0,1283	NA	A/A	77,0	77	99	0,120,1800	NA	A/A	56,0	56	99	0,120,1800	NA
Phoenicopterus_roseus	flaming_3	NA	4690117	G	C	G/C	26,22	48	99	841,0,1480	NA	G/G	57,0	57	99	0,120,1800	NA	G/G	75,0	75	99	0,120,1800	NA
Phoenicopterus_roseus	flaming_3	NA	5895506	T	C	T/C	35,27	62	99	988,0,1621	NA	T/T	54,0	54	99	0,120,1800	NA	T/T	58,1	59	99	0,120,1800	NA
Phoenicopterus_roseus	flaming_3	NA	1512214	T	C	T/C	44,23	67	99	793,0,1738	NA	T/T	63,0	63	99	0,120,1800	NA	T/T	74,0	74	99	0,120,1800	NA
Phoenicopterus_roseus	flaming_3	NA	2340591	T	G	T/G	49,26	75	99	944,0,2189	NA	T/T	60,0	60	99	0,120,1800	NA	T/T	68,0	68	99	0,120,1800	NA
Phoenicopterus_roseus	flaming_3	NA	2558553	A	G	A/G	33,31	64	99	1202,0,1410	NA	A/A	58,0	58	99	0,120,1800	NA	A/A	62,0	62	99	0,120,1800	NA
Phoenicopterus_roseus	flaming_3	NA	8028827	G	A	G/A	40,34	74	99	1259,0,1496	NA	G/G	61,0	61	99	0,120,1800	NA	G/G	60,0	60	99	0,120,1800	NA
Phoenicopterus_roseus	flaming_3	NA	2090323	T	C	T/C	32,46	78	99	1785,0,1446	NA	T/T	95,0	95	99	0,120,1800	NA	T/T	89,1	90	99	0,120,1800	NA
Phoenicopterus_roseus	flaming_3	NA	3212614	G	A	G/A	17,34	51	99	1332,0,608	NA	G/G	48,0	48	99	0,120,1800	NA	G/G	36,0	36	90	0,90,1350	NA
Phoenicopterus_roseus	flaming_3	NA	5260122	G	A	G/A	31,36	67	99	1418,0,1792	NA	G/G	63,0	63	99	0,120,1800	NA	G/G	56,1	57	99	0,99,3759	NA
Phoenicopterus_roseus	flaming_3	NA	175440	G	A	G/A	42,40	82	99	1511,0,1623	NA	G/G	64,0	64	99	0,120,1800	NA	G/G	63,0	63	99	0,120,1800	NA
Paralichthys_olivaceus	flound_3a	NW_017859641.1	19635809	C	T	C/T	35,19	54	99	652,0,1412	NA	C/C	35,0	35	99	0,99,1485	NA	C/C	36,0	36	99	0,105,1575	NA
Paralichthys_olivaceus	flound_3a	NW_017859641.1	22850179	C	G	C/G	40,40	80	99	1552,0,1354	NA	C/C	98,0	98	99	0,120,1800	NA	C/C	74,0	74	99	0,120,1800	NA
Paralichthys_olivaceus	flound_3a	NW_017859642.1	3149940	C	A	C/A	36,34	70	99	1198,0,1426	NA	C/C	85,0	85	99	0,120,1800	NA	C/C	70,0	70	99	0,120,1800	NA
Paralichthys_olivaceus	flound_3a	NW_017859656.1	11013058	T	C	T/C	47,37	84	99	1363,0,1988	NA	T/T	72,0	72	99	0,120,1800	NA	T/T	94,0	94	99	0,120,1800	NA
Paralichthys_olivaceus	flound_3a	NW_017859658.1	10207152	A	G	A/G	37,31	68	99	1068,0,1319	NA	A/A	88,1	89	99	0,120,1800	NA	A/A	75,0	75	99	0,120,1800	NA
Paralichthys_olivaceus	flound_3a	NW_017859681.1	2991291	C	T	C/T	35,22	57	99	778,0,1833	NA	C/C	66,0	66	99	0,120,1800	NA	C/C	83,0	83	99	0,120,1800	NA
Paralichthys_olivaceus	flound_3a	NW_017859997.1	63697	C	T	C/T	36,28	64	99	902,0,1280	NA	C/C	55,0	55	99	0,120,1800	NA	C/C	75,2	77	99	0,104,3805	NA
Paralichthys_olivaceus	flound_3b	NW_017859647.1	14727562	C	T	C/T	47,34	81	99	1246,0,1784	NA	C/C	80,0	80	99	0,120,1800	NA	C/C	87,0	87	99	0,120,1800	NA
Paralichthys_olivaceus	flound_3b	NW_017859651.1	5574467	G	A	G/A	41,43	84	99	1637,0,2208	NA	G/G	82,0	82	99	0,120,1800	NA	G/G	69,0	69	99	0,120,1800	NA
Paralichthys_olivaceus	flound_3b	NW_017859652.1	2260225	C	A	C/A	43,33	76	99	1093,0,2284	NA	C/C	82,2	84	99	0,120,1800	NA	C/C	81,0	81	99	0,120,1800	NA
Paralichthys_olivaceus	flound_3b	NW_017859658.1	10125665	T	C	T/C	31,32	63	99	1244,0,1165	NA	T/T	83,0	83	99	0,120,1800	NA	T/T	74,0	74	99	0,120,1800	NA
Paralichthys_olivaceus	flound_3b	NW_017859659.1	649980	C	G	C/G	36,43	79	99	1734,0,2002	NA	C/C	78,0	78	99	0,120,1800	NA	C/C	81,0	81	99	0,120,1800	NA
Paralichthys_olivaceus	flound_3b	NW_017859681.1	2991291	C	T	C/T	35,31	66	99	1150,0,1856	NA	C/C	66,0	66	99	0,120,1800	NA	C/C	83,0	83	99	0,120,1800	NA
Paralichthys_olivaceus	flound_3b	NW_017859682.1	1130632	C	A	C/A	25,29	54	99	940,0,963	NA	C/C	69,0	69	99	0,120,1800	NA	C/C	74,0	74	99	0,120,1800	NA
Paralichthys_olivaceus	flound_3b	NW_017861124.1	13893	C	A	C/A	32,17	49	99	618,0,1304	NA	C/C	68,0	68	99	0,120,1800	NA	C/C	71,0	71	99	0,120,1800	NA
Vulpes_vulpes	fox_3	NW_020356435.1	689568	A	G	A/G	19,18	37	99	696,0,992	NA	A/A	40,0	40	99	0,111,1665	NA	A/A	38,1	39	74	0,74,2502	NA
Vulpes_vulpes	fox_3	NW_020356435.1	20159615	C	T	C/T	28,28	56	99	1088,0,1087	NA	C/C	72,0	72	99	0,120,1800	NA	C/C	68,0	68	99	0,120,1800	NA
Vulpes_vulpes	fox_3	NW_020356435.1	38868174	A	T	A/T	20,29	49	99	1063,0,678	NA	A/A	48,1	49	99	0,113,3320	NA	A/A	40,1	41	89	0,89,2818	NA
Vulpes_vulpes	fox_3	NW_020356436.1	36998435	C	T	C/T	30,27	57	99	1043,0,1137	NA	C/C	48,0	48	99	0,120,1800	NA	C/C	61,0	61	99	0,120,1800	NA
Vulpes_vulpes	fox_3	NW_020356437.1	7557452	C	T	C/T	26,37	63	99	1470,0,1475	NA	C/C	74,0	74	99	0,120,1800	NA	C/C	68,0	68	99	0,120,1800	NA
Vulpes_vulpes	fox_3	NW_020356438.1	26657884	C	A	C/A	18,18	36	99	694,0,1022	NA	C/C	38,0	38	99	0,105,1575	NA	C/C	39,0	39	99	0,105,1575	NA
Vulpes_vulpes	fox_3	NW_020356452.1	12981034	G	A	G/A	30,19	49	99	708,0,1538	NA	G/G	48,0	48	99	0,120,1800	NA	G/G	56,0	56	99	0,120,1800	NA
Vulpes_vulpes	fox_3	NW_020356471.1	6848294	A	T	A/T	22,29	51	99	1070,0,1241	NA	A/A	71,1	72	99	0,120,1800	NA	A/A	72,0	72	99	0,120,1800	NA
Vulpes_vulpes	fox_3	NW_020356476.1	3355263	T	C	T/C	16,28	44	99	1006,0,900	NA	T/T	54,0	54	99	0,120,1800	NA	T/T	52,0	52	99	0,120,1800	NA
Vulpes_vulpes	fox_3	NW_020356483.1	495196	G	A	G/A	29,38	67	99	1346,0,1582	NA	G/G	66,0	66	99	0,120,1800	NA	G/G	76,0	76	99	0,120,1800	NA
Vulpes_vulpes	fox_3	NW_020356501.1	9620139	T	A	T/A	35,23	58	99	585,0,1986	NA	T/T	77,0	77	99	0,120,1800	NA	T/T	66,0	66	99	0,120,1800	NA
Vulpes_vulpes	fox_3	NW_020356517.1	6482392	A	G	A/G	20,25	45	99	949,0,1061	NA	A/A	66,0	66	99	0,120,1800	NA	A/A	63,0	63	99	0,120,1800	NA
Vulpes_vulpes	fox_3	NW_020356536.1	1949224	C	T	C/T	42,21	63	99	710,0,2337	NA	C/C	70,1	71	99	0,120,1800	NA	C/C	86,0	86	99	0,120,1800	NA
Vulpes_vulpes	fox_3	NW_020356545.1	353200	A	G	A/G	40,32	72	99	1183,0,1563	NA	A/A	67,1	68	99	0,120,1800	NA	A/A	63,0	63	99	0,120,1800	NA
Vulpes_vulpes	fox_3	NW_020356561.1	3853536	C	T	C/T	25,31	56	99	1186,0,1402	NA	C/C	60,0	60	99	0,120,1800	NA	C/C	50,0	50	99	0,117,1755	NA
Vulpes_vulpes	fox_3	NW_020356620.1	2257923	A	C	A/C	32,23	55	99	869,0,1713	NA	A/A	37,0	37	99	0,102,1530	NA	A/A	44,0	44	99	0,120,1800	NA
Vulpes_vulpes	fox_3	NW_020356717.1	574755	G	A	G/A	35,37	72	99	1405,0,1918	NA	G/G	77,0	77	99	0,120,1800	NA	G/G	73,0	73	99	0,120,1800	NA
Larus_marinus	g.gull_3b	NA	101769	T	G	T/G	22,25	47	99	978,0,849	NA	T/T	59,0	59	99	0,120,1800	NA	T/T	53,0	53	99	0,120,1800	NA
Larus_marinus	g.gull_3b	NA	184892	C	T	C/T	33,35	68	99	1289,0,1818	NA	C/C	74,1	75	99	0,120,1800	NA	C/C	88,0	88	99	0,120,1800	NA
Larus_marinus	g.gull_3b	NA	81356	C	T	C/T	34,31	65	99	1198,0,1251	NA	C/C	72,0	72	99	0,120,1800	NA	C/C	86,0	86	99	0,120,1800	NA
Larus_marinus	g.gull_3b	NA	70173	T	C	T/C	37,27	64	99	1015,0,1672	NA	T/T	85,0	85	99	0,120,1800	NA	T/T	63,0	63	99	0,120,1800	NA
Larus_marinus	g.gull_3b	NA	189071	C	G	C/G	23,23	46	99	815,0,1351	NA	C/C	32,0	32	84	0,84,1260	NA	C/C	40,0	40	99	0,105,1575	NA
Larus_marinus	g.gull_3b	NA	53863	G	A	G/A	25,26	51	99	976,0,1124	NA	G/G	56,0	56	99	0,120,1800	NA	G/G	68,0	68	99	0,120,1800	NA
Larus_marinus	g.gull_3b	NA	353075	G	A	G/A	47,32	79	99	1074,0,2738	NA	G/G	67,0	67	99	0,120,1800	NA	G/G	87,0	87	99	0,120,1800	NA
Larus_marinus	g.gull_3b	NA	183793	G	A	G/A	39,29	68	99	1093,0,1953	NA	G/G	89,0	89	99	0,120,1800	NA	G/G	79,0	79	99	0,120,1800	NA
Larus_marinus	g.gull_3b	NA	250675	A	G	A/G	16,28	44	99	1047,0,587	NA	A/A	32,0	32	84	0,84,1260	NA	A/A	63,0	63	99	0,120,1800	NA
Larus_marinus	g.gull_3b	NA	4097	C	A	C/A	31,28	59	99	1041,0,1722	NA	C/C	67,0	67	99	0,120,1800	NA	C/C	48,1	49	99	0,105,3168	NA
Larus_marinus	g.gull_3b	NA	100027	T	G	T/G	36,36	72	99	1241,0,1897	NA	T/T	84,0	84	99	0,120,1800	NA	T/T	75,0	75	99	0,120,1800	NA
Larus_marinus	g.gull_3b	NA	18003	C	T	C/T	33,35	68	99	1328,0,1801	NA	C/C	82,0	82	99	0,120,1800	NA	C/C	84,2	86	99	0,120,1800	NA
Larus_marinus	g.gull_3b	NA	226567	C	T	C/T	38,36	74	99	1271,0,1968	NA	C/C	65,0	65	99	0,120,1800	NA	C/C	62,0	62	99	0,120,1800	NA
Larus_marinus	g.gull_3b	NA	531385	C	T	C/T	25,32	57	99	1182,0,1251	NA	C/C	86,0	86	99	0,120,1800	NA	C/C	76,0	76	99	0,120,1800	NA
Larus_marinus	g.gull_3b	NA	745039	G	A	G/A	36,23	59	99	857,0,1965	NA	G/G	76,0	76	99	0,120,1800	NA	G/G	62,0	62	99	0,120,1800	NA
Larus_marinus	g.gull_3c	NA	1216800	C	A	C/A	36,37	73	99	1385,0,1626	NA	C/C	99,0	99	99	0,120,1800	NA	C/C	80,2	82	99	0,120,1800	NA
Larus_marinus	g.gull_3c	NA	615900	A	G	A/G	33,45	78	99	1620,0,1597	NA	A/A	86,0	86	99	0,120,1800	NA	A/A	76,0	76	99	0,120,1800	NA
Larus_marinus	g.gull_3c	NA	159463	C	T	C/T	19,20	39	99	708,0,694	NA	C/C	62,0	62	99	0,120,1800	NA	C/C	40,0	40	99	0,111,1665	NA
Larus_marinus	g.gull_3c	NA	153468	A	G	A/G	41,37	78	99	1430,0,1570	NA	A/A	55,0	55	99	0,120,1800	NA	A/A	69,0	69	99	0,120,1800	NA
Larus_marinus	g.gull_3c	NA	367264	G	A	G/A	46,29	75	99	1079,0,2395	NA	G/G	72,0	72	99	0,120,1800	NA	G/G	97,0	97	99	0,120,1800	NA
Larus_marinus	g.gull_3c	NA	151006	G	C	G/C	41,37	78	99	1366,0,4209	NA	G/G	81,0	81	99	0,120,1800	NA	G/G	78,0	78	99	0,120,1800	NA
Larus_marinus	g.gull_3c	NA	50229	T	C	T/C	25,36	61	99	1393,0,1307	NA	T/T	64,0	64	99	0,120,1800	NA	T/T	71,0	71	99	0,120,1800	NA
Larus_marinus	g.gull_3c	NA	186181	T	C	T/C	46,41	87	99	1502,0,2444	NA	T/T	74,0	74	99	0,120,1800	NA	T/T	72,1	73	99	0,120,1800	NA
Larus_marinus	g.gull_3c	NA	179489	C	T	C/T	47,43	90	99	1583,0,1941	NA	C/C	79,0	79	99	0,120,1800	NA	C/C	90,1	91	99	0,120,1800	NA
Larus_marinus	g.gull_3c	NA	32082	C	T	C/T	31,34	65	99	1253,0,1193	NA	C/C	68,1	69	99	0,120,1800	NA	C/C	61,0	61	99	0,120,1800	NA
Larus_marinus	g.gull_3c	NA	14810	C	T	C/T	38,21	59	99	845,0,2121	NA	C/C	97,0	97	99	0,120,1800	NA	C/C	68,0	68	99	0,120,1800	NA
Larus_marinus	g.gull_3c	NA	25314	C	T	C/T	32,35	67	99	1333,0,1179	NA	C/C	59,0	59	99	0,120,1800	NA	C/C	67,0	67	99	0,120,1800	NA
Larus_marinus	g.gull_3c	NA	93178	A	G	A/G	40,40	80	99	1474,0,1993	NA	A/A	85,0	85	99	0,120,1800	NA	A/A	70,0	70	99	0,120,1800	NA
Larus_marinus	g.gull_3c	NA	84165	C	T	C/T	40,38	78	99	1435,0,1830	NA	C/C	91,0	91	99	0,120,1800	NA	C/C	75,0	75	99	0,120,1800	NA
Larus_marinus	g.gull_3c	NA	98653	T	G	T/G	50,35	85	99	1235,0,2698	NA	T/T	74,0	74	99	0,120,1800	NA	T/T	79,0	79	99	0,120,1800	NA
Larus_marinus	g.gull_3c	NA	94675	C	T	C/T	36,35	71	99	1321,0,2076	NA	C/C	65,0	65	99	0,120,1800	NA	C/C	83,0	83	99	0,120,1800	NA
Larus_marinus	g.gull_3c	NA	66523	G	T	G/T	39,41	80	99	1604,0,1930	NA	G/G	103,0	103	99	0,120,1800	NA	G/G	93,0	93	99	0,120,1800	NA
Larus_marinus	g.gull_3c	NA	14912	C	T	C/T	19,35	54	99	1331,0,854	NA	C/C	81,0	81	99	0,120,1800	NA	C/C	72,0	72	99	0,120,1800	NA
Thamnophis_sirtalis	g.snake_3a	NW_013657706.1	1551649	T	C	T/C	11,6	17	99	219,0,558	NA	T/T	50,0	50	99	0,120,1800	NA	T/T	22,0	22	63	0,63,945	NA
Thamnophis_sirtalis	g.snake_3a	NW_013657710.1	728413	G	A	G/A	20,11	31	99	398,0,783	NA	G/G	31,0	31	81	0,81,1215	NA	G/G	26,0	26	60	0,60,900	NA
Thamnophis_sirtalis	g.snake_3a	NW_013657801.1	863631	G	C	G/C	14,6	20	99	204,0,608	NA	G/G	43,0	43	99	0,120,1800	NA	G/G	20,0	20	60	0,60,900	NA
Thamnophis_sirtalis	g.snake_3a	NW_013657947.1	18450	G	A	G/A	12,7	19	99	255,0,525	NA	G/G	19,0	19	60	0,60,909	NA	G/G	24,0	24	72	0,72,1080	NA
Thamnophis_sirtalis	g.snake_3a	NW_013658099.1	717479	T	C	T/C	16,7	23	99	245,0,619	NA	T/T	31,1	32	63	0,63,1507	NA	T/T	51,1	52	99	0,114,1710	NA
Thamnophis_sirtalis	g.snake_3a	NW_013658118.1	153107	A	G	A/G	13,7	20	99	294,0,564	NA	A/A	48,2	50	60	0,60,2050	NA	A/A	32,0	32	93	0,93,1395	NA
Thamnophis_sirtalis	g.snake_3a	NW_013658179.1	318944	C	A	C/A	14,7	21	99	244,0,609	NA	C/C	30,0	30	81	0,81,1215	NA	C/C	28,0	28	81	0,81,1215	NA
Thamnophis_sirtalis	g.snake_3a	NW_013658386.1	581130	A	C	A/C	7,11	18	99	483,0,1102	NA	A/A	63,0	63	99	0,114,1710	NA	A/A	59,1	60	99	0,115,4132	NA
Thamnophis_sirtalis	g.snake_3a	NW_013658427.1	554107	C	T	C/T	12,11	23	99	345,0,471	NA	C/C	28,0	28	63	0,63,945	NA	C/C	22,0	22	66	0,66,990	NA
Thamnophis_sirtalis	g.snake_3a	NW_013658498.1	13880	C	T	C/T	24,15	39	99	538,0,963	NA	C/C	20,0	20	63	0,63,945	NA	C/C	31,0	31	69	0,69,1035	NA
[truncated: 2,225 more rows]

## Sheet: Supplementary Table 7
Supplementary Table 7 - Shared mutation for species with siblings.
[truncated: 28 more rows]

[truncated: 2 more sheets: Supplementary Table 8, Supplementary Table 9]
